# Supplementary material for: 2,6-Diethyl­anilinium dihydrogen phosphate–phospho­ric acid (1/1)
Source: Acta Crystallogr Sect E Struct Rep Online. 2010 Dec 11;67(Pt 1):o101. doi: 10.1107/S1600536810051159 (PMC3050257; doi:10.1107/S1600536810051159)
Supplement: Supplementary file 2 [file e-67-0o101-Isup2.hkl]

#
# h,k,l, Fc-squared, Fo-squared, sigma(Fo-squared) and status flag
#
data_I
_shelx_title ' new in P 21/c'
_shelx_refln_list_code          4
_shelx_F_calc_maximum      194.60
_exptl_crystal_F_000       728.00
_reflns_d_resolution_high  0.8419
 
loop_
 _symmetry_equiv_pos_as_xyz
 'x, y, z'
 '-x, y+1/2, -z+1/2'
 '-x, -y, -z'
 'x, -y-1/2, z-1/2'
 
_cell_length_a     8.1634
_cell_length_b     7.7070
_cell_length_c    25.6795
_cell_angle_alpha  90.000
_cell_angle_beta  102.686
_cell_angle_gamma  90.000
 
_shelx_F_squared_multiplier     1.000
 
loop_
 _refln_index_h
 _refln_index_k
 _refln_index_l
 _refln_F_squared_calc
 _refln_F_squared_meas
 _refln_F_squared_sigma
 _refln_observed_status
   1   0   0     7499.20     7085.86     53.49 o
   2   0   0     9390.54     8726.22     35.51 o
   3   0   0      478.07      506.79      3.54 o
   4   0   0     1370.15     1400.82      9.53 o
   5   0   0     2719.94     2539.39     14.54 o
   6   0   0     1282.94     1278.09     23.85 o
   7   0   0     1234.05     1250.60      9.19 o
   8   0   0      268.13      293.11      5.39 o
   9   0   0      426.57      446.43     11.08 o
   1   1   0      588.11      510.12      3.56 o
   2   1   0     4511.25     4388.38     65.50 o
   3   1   0      650.24      611.98      4.35 o
   4   1   0       63.59       41.46      1.79 o
   5   1   0       22.00       22.18      1.79 o
   6   1   0      378.39      345.24      6.09 o
   7   1   0      165.10      154.02      4.10 o
   8   1   0      193.48      209.29      4.78 o
   9   1   0       30.26       31.13      3.46 o
   0   2   0      226.09      401.93      4.23 o
   1   2   0    13230.25    13116.24     51.18 o
   2   2   0     1785.08     1955.69     11.10 o
   3   2   0      355.58      344.36      3.39 o
   4   2   0        0.38       -0.04      1.88 o
   5   2   0     1142.08     1234.88      8.37 o
   6   2   0       23.04       28.12      2.26 o
   7   2   0       15.30       18.44      3.99 o
   8   2   0       70.20       74.56      3.68 o
   9   2   0        3.66        3.40      3.07 o
   1   3   0     3054.61     3185.31     32.98 o
   2   3   0      160.04      120.84      2.48 o
   3   3   0      182.19      171.20      2.79 o
   4   3   0      965.05      976.95      7.20 o
   5   3   0       14.73       12.75      1.89 o
   6   3   0      527.96      516.70      6.00 o
   7   3   0      103.24      101.08      6.60 o
   8   3   0      277.22      274.66      5.53 o
   0   4   0     8662.77     9044.50     34.46 o
   1   4   0        0.49       -2.08      2.08 o
   2   4   0      864.92      887.60     10.46 o
   3   4   0       10.31       14.48      1.91 o
   4   4   0       90.27       75.74      2.69 o
   5   4   0      243.77      254.21      4.40 o
   6   4   0      944.76      903.80     23.14 o
   7   4   0      110.51      115.93      3.87 o
   8   4   0       51.90       50.19      3.55 o
   1   5   0      973.30      903.80      6.56 o
   2   5   0        0.50        1.34      1.64 o
   3   5   0      878.77      848.83      6.97 o
   4   5   0      153.87      132.81      3.46 o
   5   5   0        0.03        1.58      3.05 o
   6   5   0       21.79       28.78      2.67 o
   7   5   0       61.28       59.63      3.70 o
   0   6   0       55.01       46.75      4.81 o
   1   6   0      468.12      474.56      8.53 o
   2   6   0       45.64       46.85      2.77 o
   3   6   0      707.28      653.27      6.85 o
   4   6   0        0.60       -3.78      3.90 o
   5   6   0      639.32      615.89     11.26 o
   6   6   0        6.27        7.05      3.53 o
   7   6   0      128.59      139.41      5.37 o
   1   7   0       34.62       27.77      2.72 o
   2   7   0        2.49       -1.96      4.17 o
   3   7   0       93.08       82.48      5.77 o
   4   7   0       58.66       60.28      3.52 o
   5   7   0       36.11       31.96      3.79 o
   6   7   0        0.33        0.43      3.84 o
   0   8   0       95.20       78.88      5.47 o
   1   8   0      245.22      256.04     19.69 o
   2   8   0       12.92        6.27      3.19 o
   3   8   0        0.02       -1.20      3.68 o
   4   8   0      227.97      201.23      5.25 o
   1   9   0       91.90       75.03      3.98 o
  -9   1   1      383.59      402.48      6.75 o
  -8   1   1      217.71      214.11      6.70 o
  -7   1   1      803.76      801.47      7.54 o
  -6   1   1      533.28      540.72      5.62 o
  -5   1   1      667.96      645.00      5.36 o
  -4   1   1     1816.77     1778.76     10.77 o
  -3   1   1     1657.89     1485.45      8.50 o
  -2   1   1     2028.19     2152.77      8.48 o
  -1   1   1      845.49      881.39     10.87 o
   0   1   1       44.58       54.73      1.07 o
   1   1   1     4622.34     4611.03     22.98 o
   2   1   1      925.16     1011.48      6.10 o
   3   1   1      143.18      148.23      2.25 o
   4   1   1      515.71      564.33      9.06 o
   5   1   1       18.20       16.79      2.16 o
   6   1   1     1014.04     1002.14     28.27 o
   7   1   1     1183.39     1216.11      9.27 o
   8   1   1        0.48        2.53      2.86 o
   9   1   1      284.62      298.29      6.08 o
  -9   2   1       37.04       44.49      3.40 o
  -8   2   1      540.38      554.01      9.07 o
  -7   2   1      552.19      512.71      6.20 o
  -6   2   1      117.41      117.92      3.27 o
  -5   2   1     1526.67     1403.78     24.16 o
  -4   2   1      536.53      495.43      4.36 o
  -3   2   1     3562.49     3913.33     27.54 o
  -2   2   1    12560.09    12659.88     44.70 o
  -1   2   1    36628.35    33975.82    409.23 o
   0   2   1      239.68      342.63      6.09 o
   1   2   1      419.90      559.29      7.05 o
   2   2   1      272.14      268.17      3.75 o
   3   2   1     1924.37     2112.69     34.23 o
   4   2   1      401.69      379.01      3.98 o
   5   2   1      848.22      795.23      9.45 o
   6   2   1      520.93      504.47      5.67 o
   7   2   1       32.02       40.91      6.33 o
   8   2   1      156.44      150.93      5.84 o
   9   2   1       78.58       74.49      6.78 o
  -9   3   1       32.60       34.02      3.37 o
  -8   3   1       11.87        8.91      2.77 o
  -7   3   1      323.61      297.91      5.18 o
  -6   3   1       25.13       33.51      2.61 o
  -5   3   1      165.77      173.79      3.42 o
  -4   3   1     1431.21     1360.17      9.33 o
  -3   3   1      124.38      140.16      2.75 o
  -2   3   1     1963.69     2475.85     18.30 o
  -1   3   1     2245.51     2594.59     36.75 o
   0   3   1       48.59       69.30      1.75 o
   1   3   1      196.45      206.11      2.63 o
   2   3   1     1925.33     2235.05     22.06 o
   3   3   1     1277.12     1180.25      7.99 o
   4   3   1      117.45      125.61      2.88 o
   5   3   1       86.60       96.66      4.33 o
   6   3   1       28.68       30.20      3.03 o
   7   3   1      301.71      305.25      8.96 o
   8   3   1       57.20       62.67      3.70 o
  -8   4   1       33.70       39.40      3.32 o
  -7   4   1       53.27       51.57      4.83 o
  -6   4   1     1085.19     1077.22      9.14 o
  -5   4   1      760.42      791.88      7.01 o
  -4   4   1       22.80       16.85      4.91 o
  -3   4   1     1286.60     1393.33      9.59 o
  -2   4   1     1588.48     1642.19     13.79 o
  -1   4   1      269.15      265.63      4.22 o
   0   4   1       38.31       31.17      3.84 o
   1   4   1      687.60      792.58      8.16 o
   2   4   1     2430.60     2622.78     21.57 o
   3   4   1       62.07       58.39      2.23 o
   4   4   1      889.75      957.98     13.86 o
   5   4   1       17.91       17.02      4.77 o
   6   4   1      303.66      307.77      5.30 o
   7   4   1      115.39      112.05      3.95 o
   8   4   1       35.46       37.03      3.57 o
  -7   5   1      185.74      184.47      8.93 o
  -6   5   1       13.97       11.82      4.96 o
  -5   5   1      211.27      213.57      4.52 o
  -4   5   1       28.20       22.47      2.41 o
  -3   5   1     1165.86     1199.13      8.08 o
  -2   5   1      103.51      123.44      3.56 o
  -1   5   1      721.00      754.33      7.14 o
   0   5   1      217.52      240.21      5.30 o
   1   5   1     1767.80     1910.02     31.86 o
   2   5   1        0.57       -1.04      2.37 o
   3   5   1     1439.72     1426.88     13.78 o
   4   5   1       20.39       17.49      2.32 o
   5   5   1       43.20       43.13      2.72 o
   6   5   1       45.60       49.29      3.06 o
   7   5   1      225.66      208.85     11.77 o
  -7   6   1       41.40       36.35      3.51 o
  -6   6   1       93.33       97.82      3.84 o
  -5   6   1       39.46       27.57      3.01 o
  -4   6   1     1475.99     1388.58     28.36 o
  -3   6   1      394.26      336.43      5.14 o
  -2   6   1      637.42      624.22      6.35 o
  -1   6   1     1163.31     1228.70     14.20 o
   0   6   1     2867.69     2965.32     18.13 o
   1   6   1     1077.03     1087.44      7.98 o
   2   6   1      152.08      163.60      3.65 o
   3   6   1      749.59      734.44     10.22 o
   4   6   1        0.38        1.94      3.54 o
   5   6   1        0.75       -3.47      4.31 o
   6   6   1       99.83       92.38      3.92 o
   7   6   1      232.42      252.59      6.21 o
  -6   7   1        0.13        0.17      3.83 o
  -5   7   1        0.89        3.16      3.76 o
  -4   7   1      332.98      325.64      5.78 o
  -3   7   1      141.60      142.20      6.11 o
  -2   7   1      917.68      874.11      8.18 o
  -1   7   1       39.37       39.72      2.84 o
   0   7   1      302.91      313.61      9.46 o
   1   7   1      315.11      271.99      4.80 o
   2   7   1      810.05      744.20     13.73 o
   3   7   1       84.52       81.25      4.31 o
   4   7   1      107.04      109.15      3.84 o
   5   7   1      187.96      187.24      6.96 o
   6   7   1       15.18       14.16      3.00 o
  -4   8   1      175.19      132.87      4.65 o
  -3   8   1       39.77       31.27      3.60 o
  -2   8   1        4.21        4.51      4.07 o
  -1   8   1        7.29        7.20      5.35 o
   0   8   1      256.18      254.36      5.30 o
   1   8   1       52.82       39.22      3.29 o
   2   8   1       22.22       23.69      2.98 o
   3   8   1       58.91       54.48      3.55 o
   4   8   1       59.31       67.42      6.15 o
  -1   9   1        0.02       -0.99      4.33 o
   0   9   1        1.75        1.86      3.41 o
   1   9   1        3.23        0.42      8.53 o
  -9   0   2      351.13      347.74      6.23 o
  -8   0   2      182.73      150.77      4.20 o
  -7   0   2      407.12      435.83      5.70 o
  -6   0   2     2322.75     2294.89     34.43 o
  -5   0   2     1447.89     1362.25      9.15 o
  -4   0   2      616.72      669.94      5.27 o
  -3   0   2      554.48      612.59      4.39 o
  -2   0   2     8453.68     7854.19     15.07 o
  -1   0   2     3821.63     3525.78     51.48 o
   1   0   2      417.77      292.26      2.08 o
   2   0   2      143.51      164.38      1.97 o
   3   0   2     1320.27     1324.79     22.04 o
   4   0   2      306.96      259.80      3.17 o
   5   0   2     1982.24     1995.48     13.14 o
   6   0   2      329.80      323.11      8.00 o
   7   0   2      775.63      755.50     10.16 o
   8   0   2       29.38       34.16      2.88 o
   9   0   2      254.48      251.14      6.55 o
  -9   1   2        1.93        0.98      3.53 o
  -8   1   2      252.98      251.28      5.22 o
  -7   1   2      124.99      106.96      3.62 o
  -6   1   2      213.82      205.72      3.75 o
  -5   1   2        0.21        3.04      3.17 o
  -4   1   2       17.54       28.69      1.58 o
  -3   1   2      940.37      857.30      5.66 o
  -2   1   2      767.88      829.95      6.62 o
  -1   1   2     2017.52     1858.81      8.66 o
   0   1   2      134.38      144.81      1.45 o
   1   1   2      603.39      432.95      3.09 o
   2   1   2     3513.47     3389.13     36.22 o
   3   1   2      430.40      417.41      5.39 o
   4   1   2     1386.09     1434.63     19.48 o
   5   1   2       20.31       18.95      1.84 o
   6   1   2      218.57      224.14      4.07 o
   7   1   2        0.54       -0.57      5.31 o
   8   1   2      221.04      215.29      4.92 o
   9   1   2      154.39      147.66      4.83 o
  -9   2   2       11.13       15.90      2.85 o
  -8   2   2        7.98        8.04      4.81 o
  -7   2   2        8.07        4.51      6.51 o
  -6   2   2      200.09      224.73      4.03 o
  -5   2   2      461.02      491.76      4.94 o
  -4   2   2      140.76      121.72      2.45 o
  -3   2   2      144.08      186.19      2.58 o
  -2   2   2     3224.10     3515.94     26.41 o
  -1   2   2     3324.09     3437.08     36.76 o
   0   2   2     1359.07     1461.04      6.99 o
   1   2   2     2364.70     2651.57      9.91 o
   2   2   2      619.38      639.67      4.39 o
   3   2   2      620.72      585.95      4.39 o
   4   2   2       13.13        9.97      2.13 o
   5   2   2      505.55      488.35     11.84 o
   6   2   2      119.74      123.90      3.37 o
   7   2   2        6.55        8.86      2.22 o
   8   2   2       48.44       37.52      4.80 o
   9   2   2        0.04       -3.02      4.12 o
  -9   3   2       37.70       38.79      3.38 o
  -8   3   2      280.26      272.84      6.42 o
  -7   3   2      445.14      435.65      7.97 o
  -6   3   2      230.62      244.35      6.46 o
  -5   3   2      233.84      213.06      3.89 o
  -4   3   2     1011.45      975.02      7.14 o
  -3   3   2       18.09       26.43      3.10 o
  -2   3   2      116.16      131.68      2.36 o
  -1   3   2     2165.59     2580.93     11.47 o
   0   3   2     1366.98     1484.22     31.82 o
   1   3   2      638.70      769.08      5.67 o
   2   3   2      951.12      913.53     13.53 o
   3   3   2        1.24        6.60      1.79 o
   4   3   2      520.53      534.60      5.82 o
   5   3   2       19.44       19.65      2.02 o
   6   3   2     1824.85     1813.64     16.56 o
   7   3   2        0.74       -3.51      4.27 o
   8   3   2      184.88      195.72      4.92 o
  -8   4   2      146.75      134.05      4.80 o
  -7   4   2       39.85       44.65      2.82 o
  -6   4   2     2168.41     2127.38     21.51 o
  -5   4   2       13.19       14.52      2.43 o
  -4   4   2      187.07      199.67      3.60 o
  -3   4   2     3336.35     3593.99     17.35 o
  -2   4   2     6277.90     6638.14     41.67 o
  -1   4   2      170.45      188.47      2.91 o
   0   4   2     6224.46     6371.37    134.43 o
   1   4   2     1010.06     1185.64      7.99 o
   2   4   2     3877.42     4098.98     33.59 o
   3   4   2      769.85      864.17      6.37 o
   4   4   2      666.10      652.16      6.43 o
   5   4   2       30.91       27.05      2.33 o
   6   4   2      199.73      197.39      4.41 o
   7   4   2      139.60      162.48      4.38 o
   8   4   2        4.57       -1.89      5.65 o
  -8   5   2       26.01       30.98      3.51 o
  -7   5   2        4.60        4.90      3.19 o
  -6   5   2       43.65       40.49      2.91 o
  -5   5   2      853.26      831.82      8.91 o
  -4   5   2       21.24       20.82      2.46 o
  -3   5   2      606.72      563.22     12.24 o
  -2   5   2       35.09       45.98      2.23 o
  -1   5   2      177.06      175.49      6.81 o
   0   5   2      206.13      217.78      7.92 o
   1   5   2     1816.67     1801.44     29.97 o
   2   5   2      204.96      207.42      3.62 o
   3   5   2     1247.70     1229.94     14.24 o
   4   5   2      405.50      443.31      5.56 o
   5   5   2      122.57      117.63      3.72 o
   6   5   2       69.91       79.22      3.55 o
   7   5   2      414.79      413.40      9.09 o
  -7   6   2      260.57      249.62      5.70 o
  -6   6   2       76.07       80.73      6.50 o
  -5   6   2      140.51      142.35      4.00 o
  -4   6   2       29.99       22.92      3.00 o
  -3   6   2        1.80        5.08      5.65 o
  -2   6   2       47.63       50.22      3.01 o
  -1   6   2      925.26      929.45     11.87 o
   0   6   2        6.80       26.75      4.91 o
   1   6   2       17.16       11.72      2.38 o
   2   6   2       51.04       50.14      2.91 o
   3   6   2      208.73      216.87      4.48 o
   4   6   2      204.63      192.25      4.34 o
   5   6   2      305.14      303.39      7.28 o
   6   6   2       53.60       56.99      3.38 o
  -6   7   2       34.60       42.19      4.44 o
  -5   7   2        1.60        0.42      3.73 o
  -4   7   2       11.07       23.13      2.68 o
  -3   7   2       26.35       36.86      3.02 o
  -2   7   2        7.40       15.63      2.70 o
  -1   7   2      159.89      167.29      4.03 o
   0   7   2      101.40      106.02      3.64 o
   1   7   2       17.55       13.54      2.67 o
   2   7   2       79.10       69.60      3.64 o
   3   7   2        1.50        3.50      2.88 o
   4   7   2       14.14       17.42      6.38 o
   5   7   2       22.85       11.09      3.18 o
  -4   8   2       18.54       22.81      4.24 o
  -3   8   2      261.77      265.71      5.57 o
  -2   8   2      115.96      117.48      4.09 o
  -1   8   2      388.17      369.47     15.09 o
   0   8   2      140.97      137.65      4.14 o
   1   8   2       94.51       99.81      4.48 o
   2   8   2      157.61      138.05      4.24 o
   3   8   2       48.75       33.49      3.24 o
   4   8   2        1.94        1.07      3.57 o
  -1   9   2      330.10      294.05      7.92 o
   0   9   2        1.37       -0.85      3.90 o
   1   9   2      369.34      346.82      6.75 o
  -9   1   3      292.99      295.93      5.88 o
  -8   1   3      262.96      256.02      7.57 o
  -7   1   3       34.99       36.54      5.27 o
  -6   1   3      306.43      290.98      4.24 o
  -5   1   3     1795.23     1734.43     12.04 o
  -4   1   3      111.59      121.85      2.32 o
  -3   1   3     1823.03     1778.42      9.28 o
  -2   1   3     1363.25     1406.07     11.92 o
  -1   1   3      676.67      677.38      4.23 o
   0   1   3     1117.94     1089.53      4.91 o
   1   1   3    37869.88    31658.34    242.80 o
   2   1   3     1768.15     1854.29      8.66 o
   3   1   3     4606.52     4787.71     16.05 o
   4   1   3      159.58      181.07      2.88 o
   5   1   3     1239.71     1228.65      8.33 o
   6   1   3      312.47      316.57      4.58 o
   7   1   3      626.02      629.74      6.85 o
   8   1   3      319.57      326.35      5.89 o
   9   1   3       68.21       62.77      3.88 o
  -9   2   3       21.78       23.64      4.18 o
  -8   2   3      187.18      178.19      4.42 o
  -7   2   3     2189.42     2209.72     15.12 o
  -6   2   3       70.15       56.99      2.67 o
  -5   2   3      493.76      474.83      7.66 o
  -4   2   3     1467.16     1542.83     10.53 o
  -3   2   3      458.65      372.54      3.58 o
  -2   2   3      466.28      430.07      3.58 o
  -1   2   3     7308.32     7279.88     16.12 o
   0   2   3       82.21       86.09      1.65 o
   1   2   3     6393.51     7266.88     31.67 o
   2   2   3     1063.17     1262.79      8.93 o
   3   2   3      553.19      700.40      4.79 o
   4   2   3       29.55       31.69      1.69 o
   5   2   3      919.80      931.63      6.93 o
   6   2   3      370.57      340.70      4.86 o
   7   2   3      120.48      103.92      3.60 o
   8   2   3        9.57       12.39      3.48 o
  -9   3   3       80.52       83.25      4.00 o
  -8   3   3        0.57        6.43      3.68 o
  -7   3   3       11.35       15.04      2.53 o
  -6   3   3     1581.82     1629.36     19.27 o
  -5   3   3     3049.67     2952.13     17.13 o
  -4   3   3     1414.41     1350.11     27.52 o
  -3   3   3        0.02        0.54      1.92 o
  -2   3   3      750.26      990.88      6.70 o
  -1   3   3     1935.70     2064.24     31.70 o
   0   3   3      340.42      396.09      3.38 o
   1   3   3     4916.69     5557.22     74.75 o
   2   3   3     5117.48     5445.94     33.39 o
   3   3   3     5906.33     6090.23     21.05 o
   4   3   3        4.85        2.56      2.16 o
   5   3   3       90.72       89.19      3.89 o
   6   3   3      492.24      509.68     18.78 o
   7   3   3      409.24      385.46      5.98 o
   8   3   3      101.96      103.98      4.89 o
  -8   4   3      160.60      163.76      4.78 o
  -7   4   3        8.97        8.77      2.34 o
  -6   4   3     1129.67     1169.85      9.30 o
  -5   4   3       16.64       13.63      2.26 o
  -4   4   3        9.24        7.05      1.81 o
  -3   4   3      618.17      652.24      5.55 o
  -2   4   3      459.50      436.02      7.13 o
  -1   4   3     2307.93     2507.96     19.42 o
   0   4   3      149.07      127.60      2.72 o
   1   4   3      109.87      158.19      2.84 o
   2   4   3      152.63      144.37      2.98 o
   3   4   3      339.89      308.04      4.05 o
   4   4   3     1036.88     1002.00      7.52 o
   5   4   3        2.74       -2.76      3.04 o
   6   4   3        3.29        4.40      4.63 o
   7   4   3      118.31      113.11      3.98 o
   8   4   3      131.57      130.68      6.25 o
  -8   5   3      227.38      230.63      5.70 o
  -7   5   3       20.85       19.79      6.37 o
  -6   5   3       75.57       61.82      5.36 o
  -5   5   3      192.87      200.09      5.69 o
  -4   5   3      718.88      744.46      6.85 o
  -3   5   3      105.88       93.99      3.06 o
  -2   5   3      438.78      480.14      8.45 o
  -1   5   3       14.18       18.53      2.03 o
   0   5   3     1686.84     1841.30     26.01 o
   1   5   3      371.82      396.73      9.74 o
   2   5   3       25.15       26.42      3.21 o
   3   5   3       44.68       37.38      3.91 o
   4   5   3      158.48      145.49      6.97 o
   5   5   3      627.82      615.27     19.95 o
   6   5   3      305.59      300.73      5.53 o
   7   5   3        6.17        5.96      3.53 o
  -7   6   3       13.54        9.09      3.31 o
  -6   6   3        0.07       -3.81      3.81 o
  -5   6   3       27.55       31.86      2.96 o
  -4   6   3       88.33       79.45      3.70 o
  -3   6   3      148.92      121.83      3.56 o
  -2   6   3     1302.01     1219.94      8.71 o
  -1   6   3      649.59      689.06     12.95 o
   0   6   3     1248.31     1295.41     32.06 o
   1   6   3      190.69      198.33      4.23 o
   2   6   3      279.79      244.31      5.21 o
   3   6   3       54.72       49.97      2.99 o
   4   6   3      129.33      116.69      3.78 o
   5   6   3       10.70       17.92      2.75 o
   6   6   3       57.49       54.53      3.53 o
  -6   7   3      150.60      151.87      7.69 o
  -5   7   3       45.63       28.94      2.99 o
  -4   7   3       12.90       13.68      5.91 o
  -3   7   3      129.23      118.02      4.43 o
  -2   7   3       32.34       19.43      2.58 o
  -1   7   3        1.11        2.50      2.53 o
   0   7   3      735.18      751.71      7.45 o
   1   7   3      321.87      299.68      5.06 o
   2   7   3      645.33      669.56      9.28 o
   3   7   3       78.84       80.50      3.45 o
   4   7   3       66.99       51.72      3.32 o
   5   7   3      174.06      175.27      4.96 o
  -4   8   3       13.08       10.28      2.97 o
  -3   8   3        0.12        3.72      4.67 o
  -2   8   3        9.68        4.06      4.23 o
  -1   8   3       92.60       94.64      4.10 o
   0   8   3       36.89       35.19      6.41 o
   1   8   3      148.13      157.38      4.46 o
   2   8   3       58.89       61.46      3.46 o
   3   8   3        7.38        3.89      4.05 o
   4   8   3      343.94      313.47      6.34 o
  -1   9   3        4.75        4.00      4.11 o
   0   9   3        7.86       16.39      2.96 o
   1   9   3        9.99        4.41     12.41 o
  -9   0   4      317.56      333.23      6.09 o
  -8   0   4      962.28      983.84     13.65 o
  -7   0   4     2238.23     2136.15     17.71 o
  -6   0   4     1244.17     1292.61      8.98 o
  -5   0   4      884.49      871.72      5.99 o
  -4   0   4      874.95     1074.99      7.13 o
  -3   0   4      171.99      200.60      2.41 o
  -2   0   4    19900.67    17276.03     68.05 o
  -1   0   4      808.20      935.20      4.62 o
   0   0   4     5880.29     4513.06     33.93 o
   1   0   4     3296.05     2926.34      8.87 o
   2   0   4      795.20      745.14      7.25 o
   3   0   4     3592.94     3393.53     13.56 o
   4   0   4      303.90      265.79      3.34 o
   5   0   4      384.24      419.73      5.99 o
   6   0   4      230.50      237.76      4.05 o
   7   0   4      586.21      582.20     10.68 o
   8   0   4      252.93      254.41      5.26 o
   9   0   4       61.50       81.39      6.38 o
  -9   1   4      192.79      174.58      4.86 o
  -8   1   4      195.03      203.55      4.79 o
  -7   1   4     1774.15     1736.62     13.85 o
  -6   1   4      637.43      594.57      5.80 o
  -5   1   4       10.36       10.94      1.84 o
  -4   1   4        8.39        7.44      1.28 o
  -3   1   4      236.57      246.28      7.05 o
  -2   1   4     1482.43     1535.43      9.63 o
  -1   1   4      974.33     1023.35     16.00 o
   0   1   4    18899.24    13130.25    215.36 o
   1   1   4     3331.66     3544.07     10.52 o
   2   1   4     1640.22     1652.50      8.44 o
   3   1   4     3509.68     3814.65     23.38 o
   4   1   4      163.29      169.33      4.28 o
   5   1   4       20.00       28.02      2.12 o
   6   1   4       16.28       16.98      1.96 o
   7   1   4      185.70      175.34      4.32 o
   8   1   4      167.43      173.15      7.03 o
   9   1   4      208.23      211.70      5.45 o
  -9   2   4       14.03       20.85      2.83 o
  -8   2   4       21.47       17.99      3.71 o
  -7   2   4      196.23      213.57      4.92 o
  -6   2   4      128.34      130.17      5.38 o
  -5   2   4       90.02       83.98      4.29 o
  -4   2   4      229.70      251.33      3.34 o
  -3   2   4      180.86      151.58      2.37 o
  -2   2   4     1957.73     1954.23     23.39 o
  -1   2   4       57.99       71.75      1.67 o
   0   2   4      407.89      484.55      3.47 o
   1   2   4       11.93       11.77      1.31 o
   2   2   4      468.66      403.91      4.66 o
   3   2   4      468.54      451.85      3.96 o
   4   2   4       26.99       35.62      2.32 o
   5   2   4      138.67      142.67      3.22 o
   6   2   4        3.55        1.79      3.68 o
   7   2   4      102.87      103.15      3.55 o
   8   2   4      132.92      123.94      6.78 o
  -9   3   4       17.88       18.44      2.95 o
  -8   3   4      278.43      255.24      5.25 o
  -7   3   4      190.90      197.93      4.40 o
  -6   3   4      488.92      483.58      6.01 o
  -5   3   4       15.80        9.19      4.84 o
  -4   3   4     1422.17     1342.29     13.29 o
  -3   3   4      630.32      574.10      4.58 o
  -2   3   4     2806.96     2954.59     13.22 o
  -1   3   4      320.86      356.26      3.29 o
   0   3   4     2762.06     2811.22     43.32 o
   1   3   4        0.73        0.96      1.71 o
   2   3   4     1010.86     1236.35     23.58 o
   3   3   4       75.71       63.43      2.63 o
   4   3   4       21.18       13.87      1.65 o
   5   3   4      574.64      561.53      5.80 o
   6   3   4      453.62      460.25      5.97 o
   7   3   4      234.16      234.24     16.96 o
   8   3   4       69.11       75.60      3.82 o
  -8   4   4      192.38      180.10      5.44 o
  -7   4   4        2.69        4.85      2.58 o
  -6   4   4      687.59      678.69     11.55 o
  -5   4   4        4.45        6.27      2.64 o
  -4   4   4      101.01       95.48      5.31 o
  -3   4   4      663.37      734.15      5.84 o
  -2   4   4     1964.98     2123.20     12.80 o
  -1   4   4      346.96      371.77      8.89 o
   0   4   4     1098.96     1221.48      8.10 o
   1   4   4      731.85      909.70      6.45 o
   2   4   4        7.47       10.73      6.41 o
   3   4   4        0.73        2.39      2.47 o
   4   4   4     2041.71     2081.27     13.13 o
   5   4   4       76.01       73.04      3.82 o
   6   4   4        0.73       -2.24      4.91 o
   7   4   4       17.40       18.13      2.73 o
   8   4   4       19.76       16.39      3.17 o
  -8   5   4      167.85      173.60      5.19 o
  -7   5   4      237.76      246.30      5.32 o
  -6   5   4       38.30       40.32      2.90 o
  -5   5   4      532.52      530.74      6.47 o
  -4   5   4      196.77      205.33      4.06 o
  -3   5   4      901.38      866.81     14.30 o
  -2   5   4       36.55       30.82      2.10 o
  -1   5   4     1397.34     1482.17     34.72 o
   0   5   4      728.10      868.26      7.66 o
   1   5   4     4779.63     5089.40     38.65 o
   2   5   4      744.64      787.52     19.11 o
   3   5   4      195.82      179.17      4.72 o
   4   5   4     1201.79     1226.40     21.84 o
   5   5   4      337.44      340.95      5.69 o
   6   5   4       88.59       98.66      4.04 o
   7   5   4      188.88      197.49      6.11 o
  -7   6   4      218.58      206.30      5.31 o
  -6   6   4       53.32       59.74      3.22 o
  -5   6   4       33.85       29.48      2.74 o
  -4   6   4      799.82      750.32      7.68 o
  -3   6   4        0.14       -2.01      3.16 o
  -2   6   4      392.50      397.33      8.34 o
  -1   6   4     1078.58     1159.76      9.70 o
   0   6   4       18.05       15.04      2.22 o
   1   6   4      753.90      768.28      6.95 o
   2   6   4       22.50       25.56      2.71 o
   3   6   4      616.56      619.90      6.75 o
   4   6   4       87.58       87.07      3.31 o
   5   6   4       19.10       14.92      2.54 o
   6   6   4      257.15      267.55      5.68 o
  -6   7   4       73.81       70.46      4.23 o
  -5   7   4       13.31       13.35      2.67 o
  -4   7   4       25.75       31.11      3.13 o
  -3   7   4      116.51      117.15      4.04 o
  -2   7   4      181.65      181.83      4.19 o
  -1   7   4       13.50       10.76      8.12 o
   0   7   4        0.61       10.52      5.84 o
   1   7   4      122.81      121.74      3.90 o
   2   7   4        6.81        6.20      3.69 o
   3   7   4       17.65       21.89      3.30 o
   4   7   4       91.90       84.88      3.77 o
   5   7   4       13.62       12.04      3.07 o
  -4   8   4       13.51       16.62      3.04 o
  -3   8   4      486.58      437.58     16.85 o
  -2   8   4      126.27      128.90      4.25 o
  -1   8   4      270.55      284.32      5.56 o
   0   8   4       42.54       50.17      8.01 o
   1   8   4       18.89       17.06      2.88 o
   2   8   4       92.82      102.04      4.10 o
   3   8   4      125.34      123.40      4.46 o
   4   8   4       66.97       72.31      4.20 o
  -1   9   4      253.63      259.63      5.94 o
   0   9   4        6.65       10.55      2.96 o
  -9   1   5       42.94       43.42      3.42 o
  -8   1   5      710.84      756.27     13.18 o
  -7   1   5      226.85      206.76      4.51 o
  -6   1   5      133.17      140.87      3.31 o
  -5   1   5     1599.28     1565.22      9.96 o
  -4   1   5        6.09       11.06      1.40 o
  -3   1   5     4929.63     5165.22     40.48 o
  -2   1   5     1432.73     1231.31     11.91 o
  -1   1   5    22449.45    19597.39    165.17 o
   0   1   5     2281.52     2014.18     20.28 o
   1   1   5     3382.49     3119.99     24.73 o
   2   1   5     1023.51     1141.73     10.41 o
   3   1   5       34.07       40.70      1.75 o
   4   1   5     1282.68     1276.42      8.70 o
   5   1   5      329.24      341.54      4.30 o
   6   1   5       72.45       58.46      2.64 o
   7   1   5      392.65      393.37      5.88 o
   8   1   5      268.77      262.18      5.53 o
  -9   2   5       17.90       23.09      3.12 o
  -8   2   5       22.93       20.53      2.58 o
  -7   2   5     1644.30     1660.48     11.70 o
  -6   2   5       41.85       53.47      2.61 o
  -5   2   5       48.46       46.61      2.23 o
  -4   2   5     2503.64     2545.97     13.55 o
  -3   2   5      675.15      649.08      4.48 o
  -2   2   5     1343.89     1293.80      9.62 o
  -1   2   5      364.19      343.23      4.66 o
   0   2   5     2809.97     2436.77     32.72 o
   1   2   5      626.04      785.94     11.52 o
   2   2   5       58.56       62.39      2.14 o
   3   2   5      571.17      447.17      4.15 o
   4   2   5       66.80       58.10      2.68 o
   5   2   5      613.46      641.68      5.96 o
   6   2   5      168.32      185.57      3.97 o
   7   2   5       70.72       67.48      4.56 o
   8   2   5       17.75       15.74      3.46 o
  -9   3   5       15.15       19.50      3.03 o
  -8   3   5        8.55        6.86      2.69 o
  -7   3   5      108.89      112.96      3.55 o
  -6   3   5      249.75      232.41      4.62 o
  -5   3   5     1130.73     1114.06      9.10 o
  -4   3   5      324.05      327.51      4.35 o
  -3   3   5       55.93       34.04      1.96 o
  -2   3   5     1803.17     1949.38     27.50 o
  -1   3   5      466.13      548.06      5.84 o
   0   3   5       23.30       39.70      1.61 o
   1   3   5      978.59      906.03      6.39 o
   2   3   5       22.15       17.81      2.30 o
   3   3   5     4308.95     4390.19     45.65 o
   4   3   5       42.34       33.05      2.02 o
   5   3   5       33.09       24.46      3.12 o
   6   3   5      367.61      360.37      5.41 o
   7   3   5      155.57      159.13      6.93 o
   8   3   5       84.88       99.31      4.03 o
  -8   4   5      268.65      254.24      5.60 o
  -7   4   5       32.35       37.71      2.80 o
  -6   4   5      518.39      499.66      8.07 o
  -5   4   5      772.96      742.70     14.22 o
  -4   4   5      309.67      290.27      4.52 o
  -3   4   5      667.37      649.48     10.21 o
  -2   4   5     1412.00     1436.81      9.21 o
  -1   4   5       75.27       96.35      2.86 o
   0   4   5      216.28      205.77      9.65 o
   1   4   5      454.73      515.14      6.27 o
   2   4   5      169.18      151.75      2.91 o
   3   4   5      181.51      185.78      3.37 o
   4   4   5      512.27      498.99      5.70 o
   5   4   5      481.62      518.16     11.21 o
   6   4   5        7.66        8.94      2.41 o
   7   4   5      170.19      167.92      6.29 o
   8   4   5      146.95      156.73      9.72 o
  -8   5   5      218.89      228.13      5.52 o
  -7   5   5      245.35      226.21      6.01 o
  -6   5   5       20.19       21.79      2.72 o
  -5   5   5     1252.33     1238.94      9.46 o
  -4   5   5       40.95       42.07      2.59 o
  -3   5   5      771.16      778.55      6.60 o
  -2   5   5        0.33        1.06      2.40 o
  -1   5   5     1175.29     1319.61      9.29 o
   0   5   5       46.22       46.32      2.30 o
   1   5   5      782.97      868.04      6.76 o
   2   5   5       22.27       29.47      2.37 o
   3   5   5        0.19        2.81      2.31 o
   4   5   5       25.47       27.42      2.92 o
   5   5   5      787.20      789.73      7.95 o
   6   5   5        4.33        8.42      2.52 o
   7   5   5        5.89        0.15      4.32 o
  -7   6   5       19.20       22.64      3.34 o
  -6   6   5        7.84        3.77      3.61 o
  -5   6   5        1.24        0.63      3.14 o
  -4   6   5      816.60      800.54      7.86 o
  -3   6   5        0.07       -0.47      4.44 o
  -2   6   5      739.36      712.11      6.86 o
  -1   6   5      317.18      370.18      5.12 o
   0   6   5      106.58      134.96      3.56 o
   1   6   5       13.95       22.51      2.58 o
   2   6   5     1652.62     1609.32     11.20 o
   3   6   5        5.48        5.72      2.61 o
   4   6   5       95.60       94.22      5.39 o
   5   6   5        7.37       11.37      5.40 o
   6   6   5        0.42       -2.59      4.19 o
  -6   7   5      510.02      494.17      7.76 o
  -5   7   5        8.00        9.83      7.13 o
  -4   7   5      680.96      627.10      7.63 o
  -3   7   5      233.84      221.02      4.75 o
  -2   7   5      196.32      215.18     12.40 o
  -1   7   5      240.92      243.16      4.70 o
   0   7   5     2875.86     2829.12     56.50 o
   1   7   5      589.45      549.95      6.65 o
   2   7   5      129.46      143.42      3.98 o
   3   7   5      472.98      440.22      6.47 o
   4   7   5       55.64       54.72      3.26 o
   5   7   5      170.91      151.39      7.78 o
  -4   8   5       47.86       52.33      5.10 o
  -3   8   5        0.89       -1.57      3.71 o
  -2   8   5      308.99      319.05      5.88 o
  -1   8   5       93.32       97.97      3.99 o
   0   8   5      106.67       90.30      6.00 o
   1   8   5        9.31       12.96      5.76 o
   2   8   5      331.11      307.13     14.69 o
   3   8   5       64.29       54.65      3.83 o
  -1   9   5        3.76       14.51      3.52 o
   0   9   5       24.04       26.14      3.25 o
  -9   0   6       36.43       29.67      3.09 o
  -8   0   6     1088.60     1095.23      9.45 o
  -7   0   6      882.83      939.01      7.88 o
  -6   0   6       88.20       79.13      2.65 o
  -5   0   6      162.53      170.22      3.64 o
  -4   0   6     2444.87     2272.79     12.09 o
  -3   0   6     2277.32     2069.71     18.56 o
  -2   0   6    13915.35    12715.29    103.73 o
  -1   0   6      763.03      662.49      4.62 o
   0   0   6     1137.50      927.33      5.93 o
   1   0   6     4996.76     4676.13     89.53 o
   2   0   6     8371.04     8269.23    146.00 o
   3   0   6      438.03      440.69      4.47 o
   4   0   6     3394.44     3490.73     16.58 o
   5   0   6      204.20      196.72      5.36 o
   6   0   6      152.27      150.42      3.70 o
   7   0   6      181.88      177.85      9.18 o
   8   0   6      239.90      281.24      5.56 o
  -9   1   6       87.21       83.39      3.75 o
  -8   1   6       64.91       61.53      6.04 o
  -7   1   6      133.23      117.22      4.00 o
  -6   1   6     1097.75     1080.67      8.07 o
  -5   1   6      284.16      327.60      4.10 o
  -4   1   6     2403.17     2372.55     15.58 o
  -3   1   6      157.33      150.00      4.08 o
  -2   1   6      104.48      194.88      2.28 o
  -1   1   6     2137.97     2110.33      8.47 o
   0   1   6     4005.33     3336.67     28.93 o
   1   1   6     1777.46     1698.05     24.29 o
   2   1   6     2114.68     2235.82     10.60 o
   3   1   6      403.33      413.10      3.81 o
   4   1   6        0.40        2.77      2.21 o
   5   1   6       59.15       65.92      2.92 o
   6   1   6        0.68       -2.08      3.77 o
   7   1   6      177.26      190.57      4.36 o
   8   1   6       71.47       72.72      3.74 o
  -9   2   6       91.94       89.41      3.73 o
  -8   2   6       11.79       17.57      2.51 o
  -7   2   6      219.46      238.83     10.94 o
  -6   2   6      176.25      156.52      3.64 o
  -5   2   6      686.48      719.74      5.87 o
  -4   2   6       57.27       50.33      2.20 o
  -3   2   6     1576.80     1622.57     13.36 o
  -2   2   6      324.38      312.55      2.99 o
  -1   2   6      134.98      143.26      3.84 o
   0   2   6      846.70      634.86      4.67 o
   1   2   6       21.44       42.84      1.64 o
   2   2   6     1691.11     1823.31     11.93 o
   3   2   6     2457.53     2648.21     13.80 o
   4   2   6       44.05       44.23      2.04 o
   5   2   6      130.00      104.38      5.38 o
   6   2   6      148.49      142.36      3.65 o
   7   2   6       50.27       58.81      3.06 o
   8   2   6      125.38      140.39      4.37 o
  -9   3   6      176.12      178.69      4.97 o
  -8   3   6        0.08        2.65      3.23 o
  -7   3   6       22.81       17.01      2.73 o
  -6   3   6     2285.50     2284.04     14.55 o
  -5   3   6       66.21       67.74      2.64 o
  -4   3   6     1473.56     1511.34      9.81 o
  -3   3   6      519.97      540.52      4.57 o
  -2   3   6       34.17       31.26      1.84 o
  -1   3   6     1573.09     1803.12     15.45 o
   0   3   6        1.41        9.73      1.23 o
   1   3   6       74.56       88.09      2.08 o
   2   3   6      428.30      417.39      4.04 o
   3   3   6       16.87       13.96      2.09 o
   4   3   6      351.24      320.71     10.22 o
   5   3   6        3.01        2.85      2.67 o
   6   3   6      147.66      141.73      3.96 o
   7   3   6      289.05      281.94      5.41 o
   8   3   6        3.12       -3.28      3.94 o
  -8   4   6      169.46      169.15      4.89 o
  -7   4   6        7.66        4.67      2.52 o
  -6   4   6       15.60       14.67      2.58 o
  -5   4   6      983.11     1030.74      7.94 o
  -4   4   6      866.73      870.44      9.55 o
  -3   4   6      138.44      133.04      2.96 o
  -2   4   6      216.90      224.73      3.38 o
  -1   4   6       72.35      110.69      3.40 o
   0   4   6      108.35      103.52      2.45 o
   1   4   6     1006.56     1199.62     18.71 o
   2   4   6      536.78      536.92      5.04 o
   3   4   6       81.62       75.09      2.58 o
   4   4   6      913.58      940.45      7.52 o
   5   4   6       20.68       26.72      3.03 o
   6   4   6       90.20       89.74      3.55 o
   7   4   6       38.18       44.75      4.19 o
  -8   5   6      108.99      116.95      4.51 o
  -7   5   6      500.93      509.16      7.39 o
  -6   5   6       22.65       20.80      7.68 o
  -5   5   6     1616.08     1616.31     11.77 o
  -4   5   6      167.99      144.83      5.90 o
  -3   5   6       39.47       41.44      2.52 o
  -2   5   6      303.55      291.94      4.22 o
  -1   5   6     3027.13     3145.53     17.34 o
   0   5   6        0.08       -0.60      2.01 o
   1   5   6      945.63      959.11     18.59 o
   2   5   6      840.74      874.75      6.97 o
   3   5   6      134.14      124.15      3.35 o
   4   5   6      710.33      677.78      6.99 o
   5   5   6      305.95      292.76      5.47 o
   6   5   6        5.74        5.22      2.98 o
   7   5   6       61.37       51.79      4.12 o
  -7   6   6      149.42      140.62      9.80 o
  -6   6   6        4.86        3.20      2.83 o
  -5   6   6       62.04       61.19      6.18 o
  -4   6   6      167.78      165.63      4.31 o
  -3   6   6      733.62      743.42     11.75 o
  -2   6   6      118.95      120.33      4.22 o
  -1   6   6       21.76       27.77      2.59 o
   0   6   6        2.76        0.40      3.01 o
   1   6   6     1161.42     1176.50      8.57 o
   2   6   6        7.15       13.08      3.22 o
   3   6   6      312.64      309.41      5.11 o
   4   6   6        7.53        9.26      5.77 o
   5   6   6       43.36       43.88      5.47 o
   6   6   6      208.71      192.52      5.14 o
  -6   7   6       26.25       25.93     14.26 o
  -5   7   6       64.41       58.01      5.47 o
  -4   7   6       10.40        7.35      4.56 o
  -3   7   6       43.81       36.61      3.19 o
  -2   7   6        2.54        2.09      3.74 o
  -1   7   6       17.59       20.76      2.66 o
   0   7   6        3.76       15.74      8.53 o
   1   7   6       45.76       56.29      3.24 o
   2   7   6        8.58        7.32      2.38 o
   3   7   6        0.30       -4.36      4.36 o
   4   7   6        0.03        3.45      2.98 o
   5   7   6        0.83       -1.27      3.87 o
  -4   8   6        0.08       -4.29      4.29 o
  -3   8   6      151.15      134.36      7.47 o
  -2   8   6        2.11       -3.66      5.71 o
  -1   8   6        0.22        2.64      3.02 o
   0   8   6        5.07        8.44      7.39 o
   1   8   6       66.42       74.14      4.83 o
   2   8   6       42.52       40.30      3.69 o
   3   8   6      183.54      197.95      5.11 o
  -9   1   7        0.00        0.83      4.35 o
  -8   1   7      211.43      208.52      7.19 o
  -7   1   7     1414.02     1391.56      9.60 o
  -6   1   7      152.23      150.17      3.35 o
  -5   1   7     2292.76     2319.13     14.06 o
  -4   1   7       55.90       58.05      2.16 o
  -3   1   7     3103.35     3324.46     32.11 o
  -2   1   7      304.87      298.30      2.75 o
  -1   1   7     4638.88     4239.80     33.49 o
   0   1   7       55.60       47.12      1.46 o
   1   1   7      709.53      753.01     10.07 o
   2   1   7       14.17       24.01      1.43 o
   3   1   7      387.00      335.76      3.57 o
   4   1   7     1975.98     1882.84     12.72 o
   5   1   7      495.80      513.23      9.30 o
   6   1   7      586.94      582.36     14.63 o
   7   1   7       81.81       80.14      5.53 o
   8   1   7      266.30      271.59      5.60 o
  -9   2   7      111.72       98.81      4.19 o
  -8   2   7       63.08       61.09      3.03 o
  -7   2   7       28.39       25.30      3.54 o
  -6   2   7     1399.45     1367.42      9.71 o
  -5   2   7     1113.72     1094.89      7.85 o
  -4   2   7     4085.78     3941.91     17.13 o
  -3   2   7        5.52        2.75      2.13 o
  -2   2   7     1223.61     1460.14      8.83 o
  -1   2   7       33.01       44.11      2.10 o
   0   2   7      103.50       69.84      1.68 o
   1   2   7        4.94       -0.65      1.67 o
   2   2   7      527.47      621.94      4.55 o
   3   2   7     4474.34     4454.26     25.45 o
   4   2   7      176.02      153.71      3.02 o
   5   2   7       15.33       17.79      5.05 o
   6   2   7       19.18       18.30      3.18 o
   7   2   7       14.21       16.96      2.52 o
   8   2   7       95.56       83.90      3.86 o
  -9   3   7        2.77        5.68      5.04 o
  -8   3   7       70.52       72.48      3.46 o
  -7   3   7      729.03      692.26      7.35 o
  -6   3   7     1170.97     1182.54     14.77 o
  -5   3   7      593.74      557.43      5.53 o
  -4   3   7       72.82       96.64      5.04 o
  -3   3   7        4.50        4.52      3.52 o
  -2   3   7      293.03      281.67      3.38 o
  -1   3   7      206.41      310.05      8.23 o
   0   3   7       25.02       27.04      1.58 o
   1   3   7     1111.31     1114.16     17.06 o
   2   3   7      236.60      262.71      3.38 o
   3   3   7     1278.51     1260.97      9.12 o
   4   3   7       46.11       52.69      2.47 o
   5   3   7      132.63      124.17      3.36 o
   6   3   7      324.11      324.36      5.25 o
   7   3   7      114.80      122.71      5.13 o
   8   3   7        8.41        9.97      4.89 o
  -8   4   7      262.71      250.01      5.55 o
  -7   4   7       93.77       87.70      3.51 o
  -6   4   7      104.43      116.95      4.83 o
  -5   4   7        4.63        1.14      2.66 o
  -4   4   7      627.86      662.85     19.91 o
  -3   4   7     1052.13     1083.77     12.40 o
  -2   4   7        2.91        0.00      2.24 o
  -1   4   7     1590.49     1752.21     11.58 o
   0   4   7     1263.95     1339.83     16.83 o
   1   4   7      111.66       90.17      2.39 o
   2   4   7      651.51      709.50      6.65 o
   3   4   7       21.87       17.83      3.16 o
   4   4   7        8.14       11.40      2.26 o
   5   4   7     1427.96     1368.76     13.11 o
   6   4   7      317.39      345.70     10.37 o
   7   4   7       77.51       81.98      3.86 o
  -8   5   7       31.34       35.06      3.35 o
  -7   5   7      351.19      336.54      7.54 o
  -6   5   7        2.62       -0.99      3.19 o
  -5   5   7      323.73      326.41      9.81 o
  -4   5   7       44.93       45.26      3.72 o
  -3   5   7      123.08      120.15      4.95 o
  -2   5   7      716.29      731.70      6.34 o
  -1   5   7      946.00     1035.93     24.63 o
   0   5   7        8.69       11.60      1.83 o
   1   5   7      270.94      279.50      4.15 o
   2   5   7        0.26       -0.54      3.30 o
   3   5   7      483.82      449.59      5.64 o
   4   5   7       40.74       49.54      3.06 o
   5   5   7      188.12      188.44      9.73 o
   6   5   7       31.00       39.69      3.07 o
   7   5   7        0.31        2.81      3.09 o
  -7   6   7       19.85       22.17      3.12 o
  -6   6   7       57.49       60.03      3.39 o
  -5   6   7        2.56        4.47      2.61 o
  -4   6   7      424.39      398.71      8.72 o
  -3   6   7      122.58      130.67      6.03 o
  -2   6   7      961.50      931.46     20.76 o
  -1   6   7      550.03      623.20     16.49 o
   0   6   7       45.35       38.82      3.47 o
   1   6   7        2.93        3.23      3.94 o
   2   6   7     2142.75     2190.73     14.82 o
   3   6   7      118.72      120.48      3.71 o
   4   6   7        0.09       -0.58      5.61 o
   5   6   7      158.23      165.78      4.70 o
   6   6   7       75.50       83.54      4.17 o
  -6   7   7      453.55      446.97      7.31 o
  -5   7   7        1.33       -4.04      4.04 o
  -4   7   7      105.19      102.32      4.67 o
  -3   7   7      253.12      236.81      8.11 o
  -2   7   7      576.19      581.97      7.03 o
  -1   7   7       42.41       42.08      2.96 o
   0   7   7     1740.59     1740.56     12.45 o
   1   7   7      467.02      434.03      6.12 o
   2   7   7        1.84        4.98      2.75 o
   3   7   7      399.62      404.60      6.24 o
   4   7   7      135.66      126.64      4.23 o
   5   7   7       22.56       17.89      3.08 o
  -4   8   7      119.12      123.76      6.76 o
  -3   8   7      125.89      119.32      4.54 o
  -2   8   7       82.45       78.19      3.66 o
  -1   8   7       50.94       54.20      4.55 o
   0   8   7       84.44       81.83      3.62 o
   1   8   7        2.69        6.02      3.43 o
   2   8   7      196.22      192.46      4.93 o
   3   8   7       76.11       81.74      4.01 o
  -9   0   8       24.34       13.96      2.70 o
  -8   0   8        0.10        1.32      3.24 o
  -7   0   8     1096.48     1039.62      8.30 o
  -6   0   8      802.72      728.63      6.33 o
  -5   0   8       53.20       64.75      2.12 o
  -4   0   8      121.09      101.38      3.41 o
  -3   0   8       40.07       46.88      1.63 o
  -2   0   8    11690.79    10807.22     21.54 o
  -1   0   8    11163.92     9319.16     45.29 o
   0   0   8    13949.76    10852.30     22.78 o
   1   0   8      150.97      232.50      2.52 o
   2   0   8    13996.88    12807.88     95.41 o
   3   0   8      385.57      469.68      4.23 o
   4   0   8        7.92        9.32      1.51 o
   5   0   8     1035.29      950.20     15.33 o
   6   0   8        5.55       -0.20      3.14 o
   7   0   8       98.16       83.60      3.41 o
   8   0   8      178.70      168.29      4.71 o
  -9   1   8      178.31      171.40      6.03 o
  -8   1   8      257.18      234.53      4.85 o
  -7   1   8       12.25        9.94      2.97 o
  -6   1   8      625.64      631.33      5.95 o
  -5   1   8      262.99      265.32      3.78 o
  -4   1   8     4591.26     4788.98     18.23 o
  -3   1   8      272.76      353.64      3.38 o
  -2   1   8      693.90      903.95      8.53 o
  -1   1   8      561.52      624.13      6.76 o
   0   1   8       84.21      147.27      2.05 o
   1   1   8      303.37      250.74      4.29 o
   2   1   8       18.70       18.61      1.40 o
   3   1   8      240.45      277.85      3.44 o
   4   1   8      590.23      569.53      5.27 o
   5   1   8      367.58      344.76      4.69 o
   6   1   8       18.30       21.52      2.63 o
   7   1   8       20.65       17.27      2.54 o
   8   1   8        4.59        5.99      3.43 o
  -9   2   8       30.42       29.62      3.17 o
  -8   2   8       52.95       44.72      2.99 o
  -7   2   8       22.43       22.19      2.37 o
  -6   2   8       33.76       44.78      2.60 o
  -5   2   8        9.14        7.17      1.94 o
  -4   2   8      622.34      577.52      4.99 o
  -3   2   8        0.87        9.40      1.49 o
  -2   2   8      366.23      390.33      3.45 o
  -1   2   8        1.17        1.91      1.33 o
   0   2   8     2333.24     2204.77     11.48 o
   1   2   8     2115.70     2170.62     11.10 o
   2   2   8        1.55        4.24      1.99 o
   3   2   8      208.54      215.06      3.37 o
   4   2   8       62.14       59.80      2.34 o
   5   2   8      887.62      936.29     20.03 o
   6   2   8       30.55       33.89      4.49 o
   7   2   8        8.82        9.46      2.38 o
   8   2   8        0.07        1.09      5.05 o
  -9   3   8      164.04      169.56      8.55 o
  -8   3   8      144.37      132.64      7.67 o
  -7   3   8        1.27       -3.17      3.63 o
  -6   3   8     1307.94     1317.61      9.31 o
  -5   3   8       27.76       21.47      2.18 o
  -4   3   8      127.18      154.69      4.73 o
  -3   3   8       71.64      109.76      5.30 o
  -2   3   8     2366.83     2437.23     12.87 o
  -1   3   8      811.18      783.02     18.31 o
   0   3   8      383.30      428.21      8.29 o
   1   3   8       78.88       92.62      2.19 o
   2   3   8       56.77       67.58      2.22 o
   3   3   8      379.31      364.28      4.38 o
   4   3   8      656.32      645.91      6.09 o
   5   3   8      464.42      438.51      5.63 o
   6   3   8       34.33       32.21      2.83 o
   7   3   8      192.17      196.27     11.20 o
   8   3   8        9.50       11.22      2.85 o
  -8   4   8       42.35       49.26      4.48 o
  -7   4   8      112.33      123.25      3.94 o
  -6   4   8      918.42      891.71      8.14 o
  -5   4   8      933.57      932.20      7.66 o
  -4   4   8     1418.76     1430.92     10.72 o
  -3   4   8       41.96       35.53      3.98 o
  -2   4   8      439.39      487.28      4.72 o
  -1   4   8      427.77      471.12      4.53 o
   0   4   8      198.30      209.06      3.30 o
   1   4   8      964.33      985.59      7.22 o
   2   4   8     2280.73     2352.08     14.81 o
   3   4   8      527.38      534.80      5.53 o
   4   4   8      365.44      382.90      5.16 o
   5   4   8      247.28      221.49      4.92 o
   6   4   8        6.22        8.96      2.57 o
   7   4   8        9.09       11.28      2.58 o
  -8   5   8       62.29       68.68      3.72 o
  -7   5   8      500.81      492.62     10.86 o
  -6   5   8       18.30       20.69      3.81 o
  -5   5   8      367.36      375.70      5.61 o
  -4   5   8      598.24      532.95     15.16 o
  -3   5   8     1386.18     1406.62      9.82 o
  -2   5   8      442.79      415.71      9.28 o
  -1   5   8     4750.75     4998.11     22.20 o
   0   5   8      114.70      122.99      3.02 o
   1   5   8       77.36       86.11      3.25 o
   2   5   8     1118.57     1171.86      8.18 o
   3   5   8      405.95      391.70      5.56 o
   4   5   8      138.20      137.75      3.84 o
   5   5   8      275.15      254.68      5.05 o
   6   5   8      188.00      208.47      5.83 o
  -7   6   8        0.59       -0.13      4.25 o
  -6   6   8       26.40       24.87      3.10 o
  -5   6   8      114.97      115.60      3.69 o
  -4   6   8      279.33      277.91      5.29 o
  -3   6   8      783.26      763.98     13.86 o
  -2   6   8        8.52        7.25      4.84 o
  -1   6   8      145.94      153.36      3.77 o
   0   6   8       11.18       16.81      2.50 o
   1   6   8     1066.53     1088.54      8.50 o
   2   6   8       18.62       25.74      3.16 o
   3   6   8      197.89      201.98      9.98 o
   4   6   8      581.41      577.82     10.99 o
   5   6   8       80.35       85.13      5.18 o
   6   6   8      202.98      198.04      7.66 o
  -6   7   8        8.28        5.21      3.78 o
  -5   7   8       67.32       66.38      3.53 o
  -4   7   8       95.01       81.89      3.69 o
  -3   7   8       83.96       78.45      3.66 o
  -2   7   8        1.80        2.03      3.61 o
  -1   7   8        8.37        7.41      4.07 o
   0   7   8      223.33      206.62      4.82 o
   1   7   8      202.91      209.50      4.67 o
   2   7   8        8.80       10.78      6.28 o
   3   7   8        1.93        0.57      3.83 o
   4   7   8        0.11        4.49      4.06 o
   5   7   8       81.65       81.10      4.00 o
  -4   8   8       20.25       14.82      7.43 o
  -3   8   8      419.76      407.66      6.89 o
  -2   8   8       26.75       31.08      3.12 o
  -1   8   8       29.27       28.70      3.28 o
   0   8   8        0.49        2.60      2.72 o
   1   8   8      538.62      545.21      9.98 o
   2   8   8        1.36        3.00      6.09 o
   3   8   8       54.32       63.66      3.87 o
  -9   1   9       88.79       82.30      3.78 o
  -8   1   9       15.26       10.30      3.50 o
  -7   1   9     1478.30     1500.90     10.99 o
  -6   1   9        1.23        5.62      2.66 o
  -5   1   9      713.13      790.54      6.10 o
  -4   1   9      387.00      374.57      3.98 o
  -3   1   9     1274.70     1141.66      8.10 o
  -2   1   9      977.81      946.42      6.10 o
  -1   1   9       22.69       65.59      1.79 o
   0   1   9       94.32       81.82      1.76 o
   1   1   9     1885.21     1800.98     34.78 o
   2   1   9       25.06       25.98      1.49 o
   3   1   9      626.82      642.23      5.11 o
   4   1   9        1.55        1.04      2.36 o
   5   1   9      203.43      207.73      3.86 o
   6   1   9      526.78      526.67     10.25 o
   7   1   9        5.57        4.40      6.78 o
   8   1   9      136.31      157.06      6.24 o
  -9   2   9       79.25       87.69      3.89 o
  -8   2   9      118.35      132.72      5.53 o
  -7   2   9      306.98      311.72      4.98 o
  -6   2   9      431.98      427.45      5.27 o
  -5   2   9     2034.46     2013.37     13.97 o
  -4   2   9     1261.73     1305.54      8.94 o
  -3   2   9     5067.12     5134.28     18.44 o
  -2   2   9        4.35        2.49      1.57 o
  -1   2   9      235.90      217.58      2.68 o
   0   2   9     1258.38     1321.10      8.62 o
   1   2   9      306.93      264.43      3.08 o
   2   2   9      613.52      557.66      4.59 o
   3   2   9     1504.36     1537.46      9.90 o
   4   2   9      809.50      782.47      7.90 o
   5   2   9       68.37       64.17      2.91 o
   6   2   9      133.43      119.39      3.68 o
   7   2   9       12.65       16.23      2.44 o
   8   2   9      160.95      156.02      4.73 o
  -9   3   9        2.39       -0.17      3.75 o
  -8   3   9      177.55      173.43      4.76 o
  -7   3   9      421.70      435.00      8.33 o
  -6   3   9     1314.48     1318.28     14.90 o
  -5   3   9      315.10      316.84      4.45 o
  -4   3   9     1244.53     1268.37     13.82 o
  -3   3   9       14.62       13.84      1.53 o
  -2   3   9      497.10      567.95      4.64 o
  -1   3   9      783.23      960.30      7.08 o
   0   3   9      178.66      178.96      2.81 o
   1   3   9      110.57      131.71      2.54 o
   2   3   9      501.25      490.21      4.69 o
   3   3   9      518.92      517.79      5.14 o
   4   3   9      211.23      188.40      3.85 o
   5   3   9      152.66      187.17      5.81 o
   6   3   9       13.73       17.65      2.48 o
   7   3   9       32.75       39.04      3.05 o
  -8   4   9      243.01      251.05      5.44 o
  -7   4   9        1.67       -3.49      3.49 o
  -6   4   9      253.76      261.62      9.08 o
  -5   4   9       61.89       64.41      3.11 o
  -4   4   9     1704.49     1745.18     15.41 o
  -3   4   9      370.36      383.90      4.52 o
  -2   4   9        2.61        2.49      1.85 o
  -1   4   9       79.90       78.55      5.59 o
   0   4   9     1315.42     1371.91     20.50 o
   1   4   9      202.83      208.19      3.43 o
   2   4   9       90.06       93.73      2.99 o
   3   4   9      230.27      247.30      5.45 o
   4   4   9      159.13      143.14      3.68 o
   5   4   9      642.76      621.67      8.65 o
   6   4   9      162.49      173.26      4.41 o
   7   4   9        1.92        1.56      3.02 o
  -8   5   9       22.98       21.05      3.21 o
  -7   5   9      185.18      193.51      6.86 o
  -6   5   9        2.79        4.59      2.59 o
  -5   5   9        6.97        8.23      2.38 o
  -4   5   9        2.52       -0.64      3.35 o
  -3   5   9       43.23       47.19      2.90 o
  -2   5   9     1551.75     1657.28     30.78 o
  -1   5   9        8.26       14.95      2.53 o
   0   5   9      130.21      124.16      7.57 o
   1   5   9        0.04       -0.06      2.22 o
   2   5   9       32.01       33.97      2.50 o
   3   5   9     1758.02     1747.72     32.67 o
   4   5   9       92.01       79.18      6.15 o
   5   5   9       21.17       19.22      2.69 o
   6   5   9      129.10      136.16      4.59 o
  -7   6   9      172.72      175.45      4.93 o
  -6   6   9      303.39      317.74      7.32 o
  -5   6   9       13.99       13.81      2.65 o
  -4   6   9     1049.68     1060.72      9.18 o
  -3   6   9      386.03      382.33      5.70 o
  -2   6   9      290.96      299.67      4.87 o
  -1   6   9       54.90       54.99      3.00 o
   0   6   9     1972.19     1911.60     21.41 o
   1   6   9       77.79       81.97      3.45 o
   2   6   9      753.25      762.96     11.62 o
   3   6   9      478.04      480.40      9.27 o
   4   6   9       13.82       21.32      4.23 o
   5   6   9      291.81      293.20     14.27 o
  -6   7   9      118.81      114.02      5.40 o
  -5   7   9        0.97       -3.66      3.66 o
  -4   7   9       34.09       31.80      6.67 o
  -3   7   9       73.34       63.84      3.29 o
  -2   7   9     1211.06     1208.25     14.23 o
  -1   7   9       25.75       27.83      2.63 o
   0   7   9      254.00      240.56      4.82 o
   1   7   9      118.68      138.37      6.88 o
   2   7   9      210.99      208.49      4.68 o
   3   7   9       17.07       22.31      3.15 o
   4   7   9      332.82      294.89      5.94 o
  -4   8   9      121.43      116.77      4.57 o
  -3   8   9       14.75       15.45      3.15 o
  -2   8   9        3.55        0.16      3.92 o
  -1   8   9       63.67       69.38      3.69 o
   0   8   9      265.80      266.19      8.55 o
   1   8   9       83.35       72.28      4.11 o
   2   8   9      479.78      484.13     11.99 o
   3   8   9      187.44      179.02      5.17 o
  -9   0  10      230.37      240.42      5.41 o
  -8   0  10      279.44      266.41      4.99 o
  -7   0  10      138.68      126.97      3.46 o
  -6   0  10     1559.15     1514.20     23.62 o
  -5   0  10       88.37      102.22      4.27 o
  -4   0  10     5974.27     5856.98     20.61 o
  -3   0  10     1812.75     1827.62     10.61 o
  -2   0  10     2146.11     2098.80     10.50 o
  -1   0  10      801.65      712.52     12.09 o
   0   0  10     6034.53     5290.17     16.03 o
   1   0  10     2474.71     2267.25     11.24 o
   2   0  10     1407.59     1406.06     10.83 o
   3   0  10     1387.74     1326.31      8.99 o
   4   0  10      176.21      144.82     11.26 o
   5   0  10     1321.73     1284.34      9.21 o
   6   0  10        4.34        2.35      2.29 o
   7   0  10       77.89       69.21      3.36 o
   8   0  10       12.50       15.58      4.15 o
  -9   1  10      116.29      116.51      4.54 o
  -8   1  10      274.31      281.92      5.15 o
  -7   1  10        8.67        8.74      3.19 o
  -6   1  10        0.40       -0.20      2.80 o
  -5   1  10       91.56       88.44      2.55 o
  -4   1  10      270.56      285.79      4.33 o
  -3   1  10      319.08      333.37      3.48 o
  -2   1  10      405.57      449.46      6.18 o
  -1   1  10     3963.34     3819.69     18.32 o
   0   1  10       71.59       79.71      1.83 o
   1   1  10      220.94      194.12      2.70 o
   2   1  10      181.43      194.23      2.86 o
   3   1  10      238.50      273.71      3.72 o
   4   1  10      476.40      464.91      5.05 o
   5   1  10      181.46      196.62      3.93 o
   6   1  10      143.15      147.55      5.62 o
   7   1  10      101.63       99.53      6.64 o
   8   1  10       62.08       52.17      3.54 o
  -9   2  10       73.39       93.28      3.76 o
  -8   2  10       66.90       83.01      5.81 o
  -7   2  10       31.10       31.35      2.88 o
  -6   2  10       13.15        8.35      3.00 o
  -5   2  10      161.39      181.03      3.84 o
  -4   2  10      210.33      242.28      3.51 o
  -3   2  10        7.43       11.02      2.08 o
  -2   2  10      284.27      304.10      6.92 o
  -1   2  10        3.91        4.39      2.33 o
   0   2  10      462.48      451.09      6.34 o
   1   2  10     1269.28     1275.83      8.01 o
   2   2  10      553.04      586.99      5.65 o
   3   2  10       23.66       18.05      2.54 o
   4   2  10      171.78      174.42     11.47 o
   5   2  10      315.95      318.39     12.19 o
   6   2  10      145.71      170.00      4.20 o
   7   2  10        5.74        5.54      2.74 o
  -9   3  10        0.07       -0.84      3.57 o
  -8   3  10      556.57      565.02      7.50 o
  -7   3  10       12.78        7.51      2.54 o
  -6   3  10      326.80      328.05      5.09 o
  -5   3  10       37.26       42.62      2.29 o
  -4   3  10        1.78        3.08      2.14 o
  -3   3  10      274.26      312.43      3.78 o
  -2   3  10      337.68      382.56      4.02 o
  -1   3  10      197.50      238.88      3.22 o
   0   3  10     1124.44     1187.63      8.09 o
   1   3  10      268.52      292.73      3.57 o
   2   3  10      730.20      716.66      5.74 o
   3   3  10       21.84       29.22      2.23 o
   4   3  10      717.15      705.29     16.19 o
   5   3  10      453.45      468.63      6.04 o
   6   3  10       15.32       10.78      2.36 o
   7   3  10       78.76       86.34      3.76 o
  -8   4  10        1.86       -1.11      6.44 o
  -7   4  10        9.72       11.81      2.74 o
  -6   4  10     1112.93     1099.93     12.09 o
  -5   4  10      998.34     1033.10      9.65 o
  -4   4  10     1361.75     1352.48      9.59 o
  -3   4  10       60.94       61.19      3.38 o
  -2   4  10       10.91       10.44      5.11 o
  -1   4  10      145.38      159.27      3.09 o
   0   4  10       95.87       93.86      3.20 o
   1   4  10      730.61      744.22      6.08 o
   2   4  10     1101.40     1110.75     20.09 o
   3   4  10      469.81      476.45     11.06 o
   4   4  10        8.36        6.98      2.38 o
   5   4  10       13.57       13.54      3.22 o
   6   4  10        5.36        5.67      5.07 o
   7   4  10       51.17       51.48      3.52 o
  -7   5  10      521.51      518.08      7.41 o
  -6   5  10        2.07        7.25      2.34 o
  -5   5  10        5.28        7.09      4.85 o
  -4   5  10      295.62      282.84      4.68 o
  -3   5  10      830.25      838.81      7.27 o
  -2   5  10      128.85      136.77      5.45 o
  -1   5  10      650.92      610.79      5.96 o
   0   5  10        1.42        1.45      2.75 o
   1   5  10      348.13      352.72      5.56 o
   2   5  10       36.09       38.63      2.54 o
   3   5  10     1001.33      996.52      8.48 o
   4   5  10        0.28       -0.31      3.49 o
   5   5  10       56.96       75.93      3.76 o
   6   5  10      312.98      321.22      6.28 o
  -7   6  10       48.61       51.46     14.30 o
  -6   6  10       90.12       82.21      4.09 o
  -5   6  10      143.71      146.87      6.32 o
  -4   6  10       18.74       11.94      3.21 o
  -3   6  10      323.49      306.98      5.24 o
  -2   6  10      306.96      315.56      5.10 o
  -1   6  10      853.17      922.27      7.94 o
   0   6  10       13.00       16.33      3.37 o
   1   6  10      470.08      487.50      6.08 o
   2   6  10        6.55       12.85      2.46 o
   3   6  10       26.37       24.75      2.94 o
   4   6  10      387.36      365.54      6.14 o
   5   6  10      135.59      125.82      9.56 o
  -5   7  10        5.19        2.54      2.86 o
  -4   7  10        0.80       -1.26      7.81 o
  -3   7  10        3.21        0.72      2.99 o
  -2   7  10      141.65      167.94      6.98 o
  -1   7  10        0.02        0.13      3.51 o
   0   7  10        3.42        4.89      2.39 o
   1   7  10       41.68       47.26      3.02 o
   2   7  10        0.02        2.76      3.15 o
   3   7  10       17.92       19.81      5.13 o
   4   7  10        0.07        2.84      4.10 o
  -4   8  10       92.08       81.28      4.31 o
  -3   8  10      167.71      170.12      4.83 o
  -2   8  10        3.99        0.16      3.89 o
  -1   8  10      220.43      198.01      7.07 o
   0   8  10        2.32       -2.42      4.22 o
   1   8  10      375.35      376.76     13.28 o
   2   8  10      108.86      109.06      4.52 o
  -9   1  11      257.99      258.21     10.80 o
  -8   1  11        8.25       11.67      5.03 o
  -7   1  11       67.34       68.12      3.23 o
  -6   1  11      220.26      212.39      3.83 o
  -5   1  11       60.79       52.16      2.47 o
  -4   1  11      339.84      350.74      3.94 o
  -3   1  11     1376.55     1249.73      8.03 o
  -2   1  11        4.78        8.94      2.52 o
  -1   1  11      109.25      127.11      2.20 o
   0   1  11       61.13       67.48      2.69 o
   1   1  11     3179.84     3177.64     20.17 o
   2   1  11      286.23      281.62      5.83 o
   3   1  11     2920.13     2933.06     16.07 o
   4   1  11      354.54      322.83      4.46 o
   5   1  11       87.82       95.14      4.08 o
   6   1  11      810.11      793.89      8.07 o
   7   1  11       28.42       42.27      3.11 o
  -9   2  11       68.64       68.79      6.09 o
  -8   2  11       11.40       11.55      4.48 o
  -7   2  11      819.97      781.69      7.65 o
  -6   2  11      691.05      705.51     10.01 o
  -5   2  11     2550.28     2440.29     15.65 o
  -4   2  11      397.88      412.86      4.44 o
  -3   2  11     1917.77     1943.10     12.06 o
  -2   2  11        5.73       12.33      3.06 o
  -1   2  11      596.08      525.13      4.23 o
   0   2  11     1837.65     1832.23     10.95 o
   1   2  11       43.79       27.11      1.56 o
   2   2  11      387.26      420.70      6.02 o
   3   2  11       78.44       87.04      2.65 o
   4   2  11     1099.86     1070.47     12.79 o
   5   2  11       25.31       24.69      2.46 o
   6   2  11      288.61      284.43      5.35 o
   7   2  11       52.55       56.16      4.69 o
  -9   3  11        0.07       -2.95      3.74 o
  -8   3  11      263.56      275.45      5.69 o
  -7   3  11      140.56      144.88      3.98 o
  -6   3  11       65.89       57.93      3.82 o
  -5   3  11      141.38      131.51      3.26 o
  -4   3  11     1233.57     1260.53     14.04 o
  -3   3  11      300.11      301.50      3.86 o
  -2   3  11      436.90      405.60      4.17 o
  -1   3  11      390.76      420.04      6.67 o
   0   3  11      734.84      716.99      8.53 o
   1   3  11       51.82       55.66      2.03 o
   2   3  11      510.71      576.05      6.18 o
   3   3  11      930.67      928.25     13.75 o
   4   3  11     1132.62     1190.98     22.82 o
   5   3  11      394.08      399.10      5.95 o
   6   3  11       23.86       19.42      5.45 o
   7   3  11       69.52       81.37      3.76 o
  -8   4  11       57.85       57.76      3.51 o
  -7   4  11       23.01       28.11      4.61 o
  -6   4  11      404.07      380.82     16.39 o
  -5   4  11        0.55       -4.97      4.97 o
  -4   4  11      801.25      766.54      6.86 o
  -3   4  11        2.18        0.37      2.46 o
  -2   4  11     1630.41     1673.19     10.92 o
  -1   4  11      716.34      721.86      5.88 o
   0   4  11     1508.13     1479.80     10.68 o
   1   4  11      479.01      449.26      4.98 o
   2   4  11        0.02       -2.78      3.05 o
   3   4  11      493.82      480.42      5.84 o
   4   4  11      274.97      269.54      4.71 o
   5   4  11      105.92      107.05      3.66 o
   6   4  11       79.85       78.36      5.28 o
   7   4  11       96.95      121.20      4.51 o
  -7   5  11       98.92      103.19     13.43 o
  -6   5  11        1.39        2.65      2.70 o
  -5   5  11       12.02       13.56      2.49 o
  -4   5  11      266.25      240.54      4.43 o
  -3   5  11       39.13       47.56      3.12 o
  -2   5  11      612.41      631.51     19.44 o
  -1   5  11       17.36       15.01      2.89 o
   0   5  11      394.02      376.35      4.89 o
   1   5  11      180.12      188.32      9.15 o
   2   5  11        0.25       -4.02      4.02 o
   3   5  11      634.95      620.71     14.18 o
   4   5  11       42.94       47.73      5.22 o
   5   5  11      206.45      205.67      4.95 o
   6   5  11       76.44       88.26      4.42 o
  -7   6  11      128.51      119.85      4.62 o
  -6   6  11      471.17      454.12      7.10 o
  -5   6  11        4.97        6.01      4.76 o
  -4   6  11      644.13      658.16      7.42 o
  -3   6  11      682.92      670.52     14.14 o
  -2   6  11        1.46       -1.66      3.55 o
  -1   6  11      202.02      180.93      7.68 o
   0   6  11     2096.00     2084.75     14.49 o
   1   6  11       24.94       20.82      2.64 o
   2   6  11       67.91       71.98      3.11 o
   3   6  11      271.60      264.24      5.17 o
   4   6  11        9.43        6.56      3.54 o
   5   6  11      284.78      273.32     12.90 o
  -5   7  11        0.10        1.54      2.54 o
  -4   7  11      172.20      180.57      4.75 o
  -3   7  11       16.46       15.72      3.19 o
  -2   7  11     1114.27     1091.79      9.66 o
  -1   7  11       97.24       97.25      3.56 o
   0   7  11       20.43       25.80      2.59 o
   1   7  11       56.92       70.52      3.29 o
   2   7  11      278.94      284.00      5.58 o
   3   7  11       43.22       38.30      3.25 o
   4   7  11       51.08       59.52      3.62 o
  -3   8  11       10.71        8.59      3.07 o
  -2   8  11       14.08       16.34      2.99 o
  -1   8  11       71.83       65.69      3.92 o
   0   8  11       88.40       84.34      5.97 o
   1   8  11       23.12       28.95      4.05 o
   2   8  11      127.45      103.87      4.58 o
  -9   0  12      157.01      160.24      4.56 o
  -8   0  12      711.76      622.35      7.41 o
  -7   0  12       77.49       78.77      4.87 o
  -6   0  12     1412.31     1364.59     23.60 o
  -5   0  12       45.93       38.00      2.03 o
  -4   0  12     4746.44     4708.05     41.69 o
  -3   0  12     1244.54     1387.13      8.56 o
  -2   0  12     2299.53     1978.08     11.10 o
  -1   0  12       50.39       34.39      1.53 o
   0   0  12      293.19      406.87      3.68 o
   1   0  12      155.97      136.80      2.47 o
   2   0  12     1411.72     1225.66     23.06 o
   3   0  12     4818.30     4372.86     64.61 o
   4   0  12      167.94      182.52      3.57 o
   5   0  12       10.71        8.75      2.21 o
   6   0  12        2.46        2.01      2.11 o
   7   0  12       99.68      108.66     10.24 o
  -9   1  12       97.68      103.22      5.18 o
  -8   1  12       72.39       71.20      7.13 o
  -7   1  12        3.69        0.12      2.95 o
  -6   1  12      232.90      209.39     10.31 o
  -5   1  12       54.45       48.38      2.83 o
  -4   1  12       22.36       12.23      1.68 o
  -3   1  12       48.79       56.58      2.02 o
  -2   1  12       77.29       93.13      2.14 o
  -1   1  12       35.74       28.84      1.66 o
   0   1  12      895.22      894.53      7.38 o
   1   1  12     1681.43     1712.85     11.11 o
   2   1  12     2679.12     2523.83     28.29 o
   3   1  12      962.84      904.59      7.10 o
   4   1  12      107.84      109.50      5.36 o
   5   1  12      127.88      118.20      3.92 o
   6   1  12       50.29       41.82      3.13 o
   7   1  12        1.79        1.40      2.42 o
  -9   2  12       51.14       52.19      3.54 o
  -8   2  12        1.64       -2.16      3.36 o
  -7   2  12      188.09      169.40      4.55 o
  -6   2  12       95.17       90.37      3.07 o
  -5   2  12      144.13      152.31      7.79 o
  -4   2  12      566.57      595.84     11.53 o
  -3   2  12      118.91      102.35      2.37 o
  -2   2  12     1971.77     2041.53     25.38 o
  -1   2  12       13.96        5.20      2.91 o
   0   2  12      503.15      507.05      4.41 o
   1   2  12        0.89        2.06      1.38 o
   2   2  12      149.95      146.96      3.07 o
   3   2  12      591.32      604.01     11.81 o
   4   2  12        1.97       -0.26      2.37 o
   5   2  12        0.01        0.82      2.52 o
   6   2  12       39.53       38.23      2.88 o
   7   2  12       89.14       91.80      4.37 o
  -8   3  12      440.80      468.66     17.57 o
  -7   3  12       15.92       17.56      2.59 o
  -6   3  12        6.86        9.28      2.29 o
  -5   3  12        7.18        6.83      2.42 o
  -4   3  12      606.36      620.43      7.65 o
  -3   3  12      245.43      250.91      3.63 o
  -2   3  12      357.65      424.83      4.39 o
  -1   3  12      177.46      164.90      2.89 o
   0   3  12       39.67       55.01      3.75 o
   1   3  12       39.46       32.75      1.87 o
   2   3  12      982.53      934.84      6.94 o
   3   3  12      210.80      198.66      7.18 o
   4   3  12       33.93       30.31      3.71 o
   5   3  12      972.68      972.72      8.77 o
   6   3  12        1.78        1.72      2.26 o
   7   3  12       85.22      100.00      4.40 o
  -8   4  12      130.24      114.29      6.81 o
  -7   4  12      121.61      117.29      3.96 o
  -6   4  12      680.57      683.38      7.43 o
  -5   4  12     1014.96     1013.68      8.23 o
  -4   4  12      363.29      380.24      5.01 o
  -3   4  12      104.11       99.89      3.74 o
  -2   4  12      395.83      410.69      4.86 o
  -1   4  12       21.77       28.91      4.76 o
   0   4  12        1.91        3.23      2.23 o
   1   4  12      535.06      562.25      5.60 o
   2   4  12      400.14      420.49      5.15 o
   3   4  12     1497.66     1472.07     10.28 o
   4   4  12       99.75      104.44      3.42 o
   5   4  12       44.90       42.49      2.94 o
   6   4  12       37.81       40.06      3.26 o
  -7   5  12       97.69      105.74      6.39 o
  -6   5  12       88.53       92.75      3.63 o
  -5   5  12      429.79      438.03      6.10 o
  -4   5  12       37.07       34.80      2.81 o
  -3   5  12     2488.32     2499.11     41.48 o
  -2   5  12       67.61       73.07      3.01 o
  -1   5  12      597.19      599.20      6.14 o
   0   5  12      174.58      197.47      6.67 o
   1   5  12      850.63      906.21     13.77 o
   2   5  12       33.40       38.14      2.59 o
   3   5  12      469.86      477.27      6.29 o
   4   5  12      408.26      407.77      7.37 o
   5   5  12        3.35        2.27      3.85 o
   6   5  12      475.60      479.70      7.58 o
  -6   6  12       33.15       29.22      3.62 o
  -5   6  12      196.87      198.10      4.77 o
  -4   6  12       16.34       12.45      3.76 o
  -3   6  12        4.02       -0.18      5.24 o
  -2   6  12      402.14      390.59      5.62 o
  -1   6  12      792.92      818.11      8.89 o
   0   6  12       53.29       71.58      3.79 o
   1   6  12       87.23       88.24      5.24 o
   2   6  12       33.73       33.55      4.02 o
   3   6  12      124.92      141.14      4.05 o
   4   6  12      246.85      236.65      5.34 o
   5   6  12       40.75       43.19      3.54 o
  -5   7  12        5.07        1.41      6.42 o
  -4   7  12        7.72        8.64      3.22 o
  -3   7  12        6.02        7.26      2.46 o
  -2   7  12        1.36        5.85      8.29 o
  -1   7  12        4.13        5.32      7.13 o
   0   7  12       30.77       31.12      3.80 o
   1   7  12       96.19       82.51      3.96 o
   2   7  12        9.92       15.31      4.04 o
   3   7  12        4.78        2.98      3.90 o
  -3   8  12       22.32       28.02      3.29 o
  -2   8  12        1.59        2.00      3.96 o
  -1   8  12      455.79      445.37      7.97 o
   0   8  12        7.69        4.78      3.93 o
   1   8  12       37.87       31.67      5.21 o
  -9   1  13      325.56      359.49      6.37 o
  -8   1  13       18.07       20.55      2.65 o
  -7   1  13       22.00       14.85      2.95 o
  -6   1  13      174.68      175.45      3.77 o
  -5   1  13      183.48      172.64      7.08 o
  -4   1  13      151.96      167.17      3.04 o
  -3   1  13     1271.62     1347.14     12.15 o
  -2   1  13      660.09      647.59      4.87 o
  -1   1  13     1732.66     1728.59     26.54 o
   0   1  13       45.39       48.14      2.11 o
   1   1  13     2616.55     2383.01     36.13 o
   2   1  13       62.07       79.98      2.52 o
   3   1  13      339.44      329.02      4.45 o
   4   1  13     1975.12     1898.31     30.91 o
   5   1  13        5.35        3.66      4.40 o
   6   1  13      343.21      334.67      7.04 o
   7   1  13       49.73       57.42      7.80 o
  -9   2  13        6.78        2.73      4.46 o
  -8   2  13       10.98       15.01      3.25 o
  -7   2  13      744.30      744.31      9.66 o
  -6   2  13      493.72      483.30      5.78 o
  -5   2  13     1132.05     1159.35     17.26 o
  -4   2  13      129.64      139.41      6.19 o
  -3   2  13      208.94      171.90      3.00 o
  -2   2  13      334.06      321.01      6.89 o
  -1   2  13     1166.38     1305.22     17.97 o
   0   2  13     1090.51     1115.43     17.79 o
   1   2  13      297.21      294.51      3.91 o
   2   2  13     3515.94     3384.97     46.21 o
   3   2  13        2.45        4.12      1.93 o
   4   2  13       25.61       25.24      2.38 o
   5   2  13       54.92       50.35      2.88 o
   6   2  13      132.29      140.17      6.42 o
   7   2  13       18.67       25.74      2.87 o
  -8   3  13      330.99      341.02      6.26 o
  -7   3  13       22.51       25.15      3.11 o
  -6   3  13        1.47        3.36      2.36 o
  -5   3  13      992.36      957.66      7.73 o
  -4   3  13      218.90      249.90      4.04 o
  -3   3  13      156.21      150.09      3.09 o
  -2   3  13       75.41       74.47      2.35 o
  -1   3  13        5.37        6.55      1.53 o
   0   3  13      104.61       87.68      2.43 o
   1   3  13        0.41       -2.78      2.78 o
   2   3  13      774.86      704.98     17.84 o
   3   3  13      502.87      507.11      6.02 o
   4   3  13      701.22      696.87      7.09 o
   5   3  13      131.81      124.77      4.19 o
   6   3  13        2.46        1.60      3.31 o
   7   3  13        7.87       16.33      3.40 o
  -8   4  13       18.99       18.03      3.12 o
  -7   4  13      138.51      139.24      4.28 o
  -6   4  13      505.28      531.99      6.76 o
  -5   4  13        7.71        1.73      3.06 o
  -4   4  13       46.88       49.56      2.63 o
  -3   4  13     1182.81     1141.52     10.50 o
  -2   4  13      738.34      738.94      8.37 o
  -1   4  13      648.39      684.86      8.90 o
   0   4  13       23.19       16.48      1.92 o
   1   4  13       34.86       47.68      2.53 o
   2   4  13        7.88       10.57      2.12 o
   3   4  13      914.02      911.15      8.04 o
   4   4  13       10.74       11.38      2.43 o
   5   4  13        2.26        8.56      2.46 o
   6   4  13       49.68       56.32      3.47 o
  -7   5  13        1.59        4.13      2.99 o
  -6   5  13        0.67        4.85      2.29 o
  -5   5  13      200.46      202.45      4.63 o
  -4   5  13      196.05      189.17      4.11 o
  -3   5  13      227.40      237.36      5.81 o
  -2   5  13       90.35       85.30      4.01 o
  -1   5  13       76.47       82.19      2.98 o
   0   5  13       81.40       99.83      3.13 o
   1   5  13      954.50      947.91     12.06 o
   2   5  13      136.93      137.70      3.75 o
   3   5  13      204.54      211.43      4.66 o
   4   5  13      317.17      323.55      5.77 o
   5   5  13       85.51       89.87      6.29 o
  -6   6  13      501.60      533.14      7.59 o
  -5   6  13       22.76       20.15      2.90 o
  -4   6  13        0.32       -1.07      3.47 o
  -3   6  13       26.61       23.26      2.71 o
  -2   6  13      390.72      388.55     16.96 o
  -1   6  13        6.46        3.96      3.86 o
   0   6  13      272.18      252.52      4.79 o
   1   6  13      178.00      197.44      4.35 o
   2   6  13       11.68       11.20      2.55 o
   3   6  13        7.81       -1.75      3.81 o
   4   6  13      239.04      220.50      5.28 o
  -5   7  13       49.91       46.49      3.39 o
  -4   7  13      820.31      801.76     11.37 o
  -3   7  13       98.64       91.28      3.88 o
  -2   7  13      650.60      655.41      7.78 o
  -1   7  13      204.90      212.83      4.83 o
   0   7  13       89.86      100.03      7.87 o
   1   7  13        3.66        6.25      4.03 o
   2   7  13      548.09      552.12      7.57 o
   3   7  13      125.31      125.19      4.47 o
  -3   8  13        5.91       -6.43      6.43 o
  -2   8  13       70.61       70.99      3.80 o
  -1   8  13       58.04       56.48      3.93 o
   0   8  13      118.53      115.96      4.17 o
   1   8  13        1.19       -0.04      3.33 o
  -9   0  14       28.13       26.74      3.04 o
  -8   0  14     1104.59     1102.82     11.44 o
  -7   0  14        0.08        1.13      2.93 o
  -6   0  14      289.55      302.27      4.64 o
  -5   0  14      646.88      658.88      6.50 o
  -4   0  14      115.21       94.62      2.50 o
  -3   0  14     3289.82     3164.60     58.18 o
  -2   0  14     4022.14     3714.95     46.44 o
  -1   0  14     4702.08     4557.41     17.84 o
   0   0  14     1529.86     1496.17     18.45 o
   1   0  14     2365.41     2217.07     24.65 o
   2   0  14     1827.22     1826.60     11.93 o
   3   0  14      487.01      458.95      5.18 o
   4   0  14     1114.64     1121.64      8.48 o
   5   0  14      238.60      240.36      8.29 o
   6   0  14       24.91       24.03      2.84 o
   7   0  14      374.53      400.39      9.79 o
  -9   1  14       76.99       92.10      4.15 o
  -8   1  14        0.34        4.21      3.13 o
  -7   1  14        8.88        9.73      2.26 o
  -6   1  14      419.14      370.59      5.10 o
  -5   1  14        1.43        1.43      2.75 o
  -4   1  14      809.48      824.79      6.28 o
  -3   1  14      275.16      285.85      9.23 o
  -2   1  14     1023.38      995.26     16.19 o
  -1   1  14      446.65      416.39      4.16 o
   0   1  14       76.99       85.81      2.69 o
   1   1  14     1703.16     1560.33     13.17 o
   2   1  14     1156.08     1145.63     17.14 o
   3   1  14      565.33      581.53      6.65 o
   4   1  14       80.66       73.05      3.60 o
   5   1  14       12.16       10.88      2.29 o
   6   1  14        5.05       10.66      3.63 o
   7   1  14        1.13       -4.68      4.68 o
  -9   2  14        8.07        6.07      3.18 o
  -8   2  14        3.03        8.53      2.39 o
  -7   2  14      390.95      406.05      6.04 o
  -6   2  14        0.01        5.05      2.37 o
  -5   2  14        9.45        9.30      2.94 o
  -4   2  14      181.56      171.90      3.30 o
  -3   2  14      329.08      325.85      4.07 o
  -2   2  14      445.66      396.78      4.24 o
  -1   2  14      806.09      789.73      5.73 o
   0   2  14      437.74      480.45      8.25 o
   1   2  14      700.99      677.89      5.62 o
   2   2  14       24.37       16.28      2.29 o
   3   2  14      805.83      852.08      7.15 o
   4   2  14      136.32      135.61      3.59 o
   5   2  14       41.85       44.94      2.97 o
   6   2  14       17.22       15.91      2.86 o
   7   2  14       30.88       27.95      4.50 o
  -8   3  14      103.81      110.42      4.16 o
  -7   3  14       85.19       82.46      3.60 o
  -6   3  14      119.66      141.50      8.10 o
  -5   3  14       36.51       31.46      2.73 o
  -4   3  14      794.15      829.84      6.91 o
  -3   3  14      186.88      206.44      6.78 o
  -2   3  14       49.06       56.69      7.60 o
  -1   3  14       35.01       29.49      1.88 o
   0   3  14      390.00      362.59      9.25 o
   1   3  14        0.14        4.49      1.64 o
   2   3  14     1085.41     1028.27      7.67 o
   3   3  14      821.91      796.29     20.84 o
   4   3  14        1.83        4.61      4.01 o
   5   3  14      594.45      597.16     11.42 o
   6   3  14        9.61        6.90      4.14 o
  -8   4  14      138.39      135.79      4.57 o
  -7   4  14      256.27      263.43      5.37 o
  -6   4  14      139.05      142.64      4.24 o
  -5   4  14       18.18       22.76      2.33 o
  -4   4  14      103.77       96.70      3.14 o
  -3   4  14      284.54      284.09      4.51 o
  -2   4  14       12.26       12.96      2.17 o
  -1   4  14      111.84      115.24      6.41 o
   0   4  14       88.94       92.29      2.76 o
   1   4  14     1422.26     1387.68     24.68 o
   2   4  14      363.71      345.90      5.09 o
   3   4  14      140.85      147.48      4.00 o
   4   4  14      117.19      110.48      3.93 o
   5   4  14       50.81       61.78      3.48 o
   6   4  14        0.02        0.13      3.84 o
  -7   5  14        1.93        9.33      2.46 o
  -6   5  14       20.64       24.34      2.55 o
  -5   5  14      492.40      525.87     12.26 o
  -4   5  14       41.73       46.95      3.03 o
  -3   5  14     1373.18     1367.38      9.71 o
  -2   5  14      357.07      389.07      5.46 o
  -1   5  14        0.76        1.54      2.94 o
   0   5  14      138.57      135.58      3.61 o
   1   5  14     1661.76     1636.33     11.74 o
   2   5  14       22.38       22.52      2.70 o
   3   5  14      228.63      267.18      5.13 o
   4   5  14      317.66      283.53      5.72 o
   5   5  14        1.34        3.31      2.56 o
  -6   6  14       24.89       27.72      3.36 o
  -5   6  14      151.03      143.77      4.37 o
  -4   6  14      168.59      162.06      4.34 o
  -3   6  14       97.08       94.00      4.31 o
  -2   6  14       94.16       96.09      3.65 o
  -1   6  14      515.80      520.29      6.55 o
   0   6  14       25.25       32.93      3.05 o
   1   6  14        0.02        3.54      2.88 o
   2   6  14       47.24       55.54      3.12 o
   3   6  14      341.99      336.08      6.02 o
   4   6  14        2.00       -3.29      4.44 o
  -5   7  14       16.92       15.20      3.19 o
  -4   7  14       41.18       41.95      7.38 o
  -3   7  14       16.78       25.91      8.58 o
  -2   7  14       38.23       36.23      3.54 o
  -1   7  14        5.75        0.88      3.73 o
   0   7  14        0.84       -0.09      3.99 o
   1   7  14        4.26        5.72      3.55 o
   2   7  14        2.36        1.58      4.38 o
   3   7  14       39.20       37.93      4.56 o
  -2   8  14       22.28       17.88      4.61 o
  -1   8  14       55.53       51.53      3.57 o
   0   8  14        9.95        8.74      3.44 o
  -9   1  15      136.26      151.80      4.69 o
  -8   1  15        2.48        3.97      2.65 o
  -7   1  15       62.76       56.27      2.99 o
  -6   1  15      268.88      268.11      5.94 o
  -5   1  15      826.31      805.33      6.85 o
  -4   1  15       84.50       81.47      2.69 o
  -3   1  15     1615.96     1539.51     14.26 o
  -2   1  15      362.40      396.24      5.60 o
  -1   1  15     2035.73     2002.77     12.60 o
   0   1  15        5.70        5.43      1.42 o
   1   1  15      586.18      557.71      5.29 o
   2   1  15       11.63       11.85      1.93 o
   3   1  15      531.77      479.97     11.60 o
   4   1  15     2840.78     2724.71     31.77 o
   5   1  15        0.09        2.62      2.55 o
   6   1  15      138.89      150.39      5.98 o
   7   1  15       11.72        9.56      4.05 o
  -9   2  15      145.96      149.35      4.77 o
  -8   2  15        0.07        1.72      3.19 o
  -7   2  15      245.89      261.96      5.12 o
  -6   2  15       70.68       71.97      2.97 o
  -5   2  15       20.32       16.60      2.21 o
  -4   2  15        0.21        0.90      3.08 o
  -3   2  15     2100.50     2038.22     13.82 o
  -2   2  15      581.89      595.18      5.26 o
  -1   2  15       48.12       43.28      3.33 o
   0   2  15      168.92      178.23      3.09 o
   1   2  15      195.88      232.58      3.76 o
   2   2  15      432.98      374.42      4.80 o
   3   2  15      491.10      464.97      5.67 o
   4   2  15       70.50       71.35      3.08 o
   5   2  15       30.23       30.02      2.63 o
   6   2  15      154.69      153.43      6.72 o
  -8   3  15      153.46      142.65      8.45 o
  -7   3  15      111.91      103.48      3.76 o
  -6   3  15       68.72       70.38      3.17 o
  -5   3  15      689.47      715.29      9.81 o
  -4   3  15      431.84      470.10     13.17 o
  -3   3  15       66.33       62.24      4.62 o
  -2   3  15      362.65      330.68      4.41 o
  -1   3  15        5.30        6.67      1.66 o
   0   3  15       66.88       73.28      2.52 o
   1   3  15       24.90       24.72      2.32 o
   2   3  15       29.62       32.51      2.47 o
   3   3  15        0.06        3.57      2.57 o
   4   3  15      286.56      257.35      4.88 o
   5   3  15      177.86      205.76      8.58 o
   6   3  15       70.28       74.44      5.39 o
  -8   4  15      192.71      206.37      5.45 o
  -7   4  15      135.05      125.75      4.41 o
  -6   4  15      177.83      172.70      4.41 o
  -5   4  15        3.91        3.64      2.51 o
  -4   4  15      258.32      251.56      4.70 o
  -3   4  15        0.23        4.65      4.46 o
  -2   4  15      866.15      866.59      8.81 o
  -1   4  15      105.72      107.51      3.01 o
   0   4  15      193.45      174.08      3.63 o
   1   4  15      164.95      151.14      5.05 o
   2   4  15      702.01      701.52     10.88 o
   3   4  15      160.40      159.00      4.00 o
   4   4  15       22.98       28.56      2.65 o
   5   4  15      121.77      123.44      4.40 o
   6   4  15        8.10       10.27      4.08 o
  -7   5  15       32.12       32.09      3.02 o
  -6   5  15        3.93        7.86      2.82 o
  -5   5  15      118.01      116.22      4.10 o
  -4   5  15       77.05       65.78      3.14 o
  -3   5  15        2.35        0.20      6.50 o
  -2   5  15      810.13      835.75     26.95 o
  -1   5  15      175.94      177.70      6.67 o
   0   5  15        7.28        9.35      3.02 o
   1   5  15     1764.25     1718.59     12.07 o
   2   5  15      449.39      425.78      8.17 o
   3   5  15        7.99        9.28      7.78 o
   4   5  15      295.92      282.62      5.72 o
   5   5  15       35.04       29.93      3.23 o
  -6   6  15      161.10      174.85      4.98 o
  -5   6  15       97.25       82.78      3.66 o
  -4   6  15       92.14       86.42      3.82 o
  -3   6  15        2.80        3.29      2.95 o
  -2   6  15      344.66      330.74      5.49 o
  -1   6  15      267.80      264.24      5.10 o
   0   6  15      377.60      361.98      5.73 o
   1   6  15      202.94      229.25      4.78 o
   2   6  15        3.53        5.06      2.93 o
   3   6  15        6.07        4.92      4.91 o
   4   6  15      115.03      125.28      4.42 o
  -4   7  15      935.97      934.32      9.99 o
  -3   7  15      454.56      466.26      7.08 o
  -2   7  15      233.71      244.03      5.32 o
  -1   7  15       67.21       62.33      3.75 o
   0   7  15      537.19      552.63     10.58 o
   1   7  15       24.62       21.48      5.11 o
   2   7  15      279.30      271.50     11.02 o
  -9   0  16       12.29        6.56      4.14 o
  -8   0  16      209.08      209.47      4.98 o
  -7   0  16        5.11        0.42      3.00 o
  -6   0  16       79.43       73.33      2.86 o
  -5   0  16      512.41      537.88     12.55 o
  -4   0  16     2618.68     2415.47     15.56 o
  -3   0  16      410.16      432.92      6.97 o
  -2   0  16     1917.76     1829.56     12.47 o
  -1   0  16     1554.85     1424.45     16.11 o
   0   0  16       20.39       33.07      1.97 o
   1   0  16     2854.79     2495.68     15.32 o
   2   0  16     1605.45     1552.78     11.12 o
   3   0  16      260.75      276.16      4.58 o
   4   0  16       77.70       93.55      3.31 o
   5   0  16      598.45      567.02     10.24 o
   6   0  16        5.58        3.15      4.88 o
  -9   1  16       26.21       27.03      3.20 o
  -8   1  16        0.27        5.77      4.49 o
  -7   1  16       57.47       53.27      2.93 o
  -6   1  16      117.03      119.15      3.53 o
  -5   1  16        0.32        1.54      2.62 o
  -4   1  16     1266.72     1187.63     14.45 o
  -3   1  16     1017.33     1051.08     22.76 o
  -2   1  16      216.61      221.07      3.48 o
  -1   1  16      217.61      177.07      4.64 o
   0   1  16        0.07       -1.11      2.06 o
   1   1  16      362.90      346.31      4.42 o
   2   1  16      426.69      414.14      5.05 o
   3   1  16     2894.17     2755.61     27.55 o
   4   1  16      279.72      264.88      5.13 o
   5   1  16      236.44      231.63      6.84 o
   6   1  16        0.05       -4.10      4.82 o
  -8   2  16       43.93       40.97      3.18 o
  -7   2  16       47.28       47.72      3.00 o
  -6   2  16       40.20       38.27      2.71 o
  -5   2  16       93.53       91.93      3.15 o
  -4   2  16       74.43       66.49      2.66 o
  -3   2  16        2.39        7.41      2.06 o
  -2   2  16      195.75      247.97      4.16 o
  -1   2  16        1.85       -0.58      2.25 o
   0   2  16      382.03      371.03      7.24 o
   1   2  16       26.34       33.86      3.56 o
   2   2  16       73.17       73.62      2.85 o
   3   2  16      368.52      368.79      9.64 o
   4   2  16       14.50       14.63      2.51 o
   5   2  16       18.23       16.35      4.01 o
   6   2  16       36.32       40.30      4.55 o
  -8   3  16       12.09       17.88      3.00 o
  -7   3  16       39.74       42.00      3.04 o
  -6   3  16      229.50      212.24      4.66 o
  -5   3  16       48.42       51.86      4.19 o
  -4   3  16      626.71      658.83      6.56 o
  -3   3  16       50.25       48.97      2.41 o
  -2   3  16     1847.51     1775.46     11.81 o
  -1   3  16       23.79       18.86      2.54 o
   0   3  16      547.17      497.97      8.13 o
   1   3  16      113.52       84.96      2.86 o
   2   3  16       46.34       49.79      2.92 o
   3   3  16      760.72      748.32      7.40 o
   4   3  16       93.25      103.41      3.67 o
   5   3  16        5.85        7.32      3.91 o
   6   3  16       50.41       59.07      5.04 o
  -8   4  16      171.47      174.74      5.31 o
  -7   4  16      256.45      263.49      5.58 o
  -6   4  16        7.67        2.24      3.39 o
  -5   4  16        1.40       -2.36      3.39 o
  -4   4  16     1363.24     1363.15     11.34 o
  -3   4  16        5.39        3.29      2.42 o
  -2   4  16      389.07      379.25      5.13 o
  -1   4  16      329.03      302.11      4.65 o
   0   4  16       41.80       42.48      2.51 o
   1   4  16      491.30      458.56      5.74 o
   2   4  16      439.78      411.66      5.86 o
   3   4  16       41.50       40.87      3.43 o
   4   4  16       40.92       47.04      4.30 o
   5   4  16      178.07      175.65      7.35 o
  -7   5  16        7.38        7.40      2.69 o
  -6   5  16        1.13        0.60      3.57 o
  -5   5  16      876.99      888.72      9.61 o
  -4   5  16      341.27      336.34      5.53 o
  -3   5  16      293.78      302.40      5.23 o
  -2   5  16      439.91      451.36      6.05 o
  -1   5  16      696.05      715.56      7.21 o
   0   5  16      366.15      390.18      5.53 o
   1   5  16       36.39       43.93      3.47 o
   2   5  16       47.44       47.19      3.18 o
   3   5  16       29.14       28.65      2.91 o
   4   5  16      289.80      306.44      5.91 o
   5   5  16       10.87        5.69      6.01 o
  -6   6  16        0.48       -1.22      3.99 o
  -5   6  16       19.23       20.89      2.78 o
  -4   6  16       86.18       87.04      3.96 o
  -3   6  16      388.83      394.01      6.09 o
  -2   6  16        6.07        5.30      3.21 o
  -1   6  16        1.69       -2.58      3.93 o
   0   6  16       13.12        9.51      2.83 o
   1   6  16      194.27      199.21     11.23 o
   2   6  16      114.02      114.11      4.05 o
   3   6  16      101.86      114.71      4.13 o
   4   6  16       89.62      104.63      4.23 o
  -4   7  16       27.06       36.96      3.86 o
  -3   7  16        0.02        4.01      4.24 o
  -2   7  16      114.20      114.66      4.17 o
  -1   7  16      378.19      365.25      6.52 o
   0   7  16       51.79       57.57      3.60 o
   1   7  16       11.32       12.77      8.47 o
   2   7  16        7.64       11.08      3.57 o
  -8   1  17      139.61      143.62      4.27 o
  -7   1  17      209.70      204.99      9.25 o
  -6   1  17      160.15      165.82      3.95 o
  -5   1  17     1838.63     1795.37     12.80 o
  -4   1  17      190.12      196.82      5.63 o
  -3   1  17      690.39      642.91     16.54 o
  -2   1  17      407.46      381.51      4.50 o
  -1   1  17     1521.24     1381.87      9.84 o
   0   1  17        9.61        0.80      2.97 o
   1   1  17       56.21       49.77      2.39 o
   2   1  17     1665.68     1553.39     12.18 o
   3   1  17       47.23       50.79      3.08 o
   4   1  17      446.11      415.80      8.75 o
   5   1  17      117.48      126.37      5.59 o
   6   1  17       18.33       23.61      4.11 o
  -8   2  17       76.29       80.73      5.15 o
  -7   2  17       90.17       90.44      3.56 o
  -6   2  17       26.67       34.80      2.65 o
  -5   2  17     1351.42     1303.02      9.22 o
  -4   2  17        4.27        8.48      3.72 o
  -3   2  17     2427.72     2481.14     37.31 o
  -2   2  17      242.21      225.48      4.20 o
  -1   2  17      550.29      503.28      9.39 o
   0   2  17      453.00      406.10      6.53 o
   1   2  17       28.66       30.86      3.33 o
   2   2  17       75.14       71.53      2.98 o
   3   2  17      209.34      212.94     10.03 o
   4   2  17      408.79      406.34      8.60 o
   5   2  17       20.18       20.58      3.87 o
   6   2  17      138.55      143.26      6.47 o
  -8   3  17       56.28       70.02      4.35 o
  -7   3  17      122.69      110.36      4.04 o
  -6   3  17      933.41      949.98      8.85 o
  -5   3  17      722.68      709.66     13.80 o
  -4   3  17      265.32      287.69      4.57 o
  -3   3  17       10.62       11.21      3.92 o
  -2   3  17        3.15       -1.59      5.31 o
  -1   3  17        1.44        1.66      2.49 o
   0   3  17      191.75      189.20      3.69 o
   1   3  17      633.27      703.08      6.74 o
   2   3  17     1570.72     1510.55     10.99 o
   3   3  17        0.17       -3.64      3.64 o
   4   3  17       43.77       37.55      4.23 o
   5   3  17      154.19      162.72      6.57 o
   6   3  17       31.37       37.00      4.71 o
  -7   4  17        5.87        1.88      3.86 o
  -6   4  17       39.00       28.13      4.37 o
  -5   4  17       17.56       28.71      4.14 o
  -4   4  17      627.08      666.35      7.36 o
  -3   4  17       12.49       21.10      5.51 o
  -2   4  17       50.48       55.72      2.92 o
  -1   4  17       35.08       32.11      5.56 o
   0   4  17      197.78      196.66      4.79 o
   1   4  17       65.56       59.55      4.38 o
   2   4  17      311.84      287.05      5.15 o
   3   4  17        1.63        4.01      2.82 o
   4   4  17       12.35        7.03      4.14 o
   5   4  17      191.92      184.68      7.61 o
  -7   5  17       16.97       19.88      6.45 o
  -6   5  17       79.07       69.38      6.56 o
  -5   5  17        0.15        0.07      4.09 o
  -4   5  17       96.07      100.95      9.15 o
  -3   5  17      292.53      302.91      9.64 o
  -2   5  17      640.20      618.31     24.63 o
  -1   5  17       16.00       19.88      8.38 o
   0   5  17      344.47      332.02      5.37 o
   1   5  17       45.87       36.39      2.98 o
   2   5  17      239.15      232.01      4.86 o
   3   5  17      179.52      184.69     13.26 o
   4   5  17      106.21      110.97      6.38 o
  -6   6  17       12.15       15.72      2.86 o
  -5   6  17        1.80        0.03      3.50 o
  -4   6  17       48.07       53.42      3.44 o
  -3   6  17       39.89       39.63      3.23 o
  -2   6  17      363.31      339.96      5.78 o
  -1   6  17      311.66      322.86      5.63 o
   0   6  17      128.11      139.96      8.94 o
   1   6  17       85.37       89.60      3.90 o
   2   6  17       17.87       10.39      3.33 o
   3   6  17       16.10       16.58      3.75 o
  -4   7  17      167.28      182.71      5.16 o
  -3   7  17      111.43       99.59      4.07 o
  -2   7  17        5.38        2.04      3.40 o
  -1   7  17      317.83      292.77      7.85 o
   0   7  17        6.38       12.02      2.99 o
   1   7  17        1.44       -3.57      3.91 o
  -8   0  18       75.12      101.36      3.83 o
  -7   0  18       20.34       19.88      4.13 o
  -6   0  18      392.16      358.60      5.97 o
  -5   0  18      495.29      491.93      5.92 o
  -4   0  18     1333.23     1359.95     13.00 o
  -3   0  18       75.61       76.53      2.53 o
  -2   0  18     1107.34     1051.86     19.95 o
  -1   0  18     1357.37     1314.70      8.89 o
   0   0  18        4.69       12.97      1.73 o
   1   0  18     1343.88     1335.11      9.46 o
   2   0  18      452.84      456.92      7.41 o
   3   0  18       31.03       26.86      3.70 o
   4   0  18      313.66      284.92      7.39 o
   5   0  18      547.13      545.12     10.41 o
   6   0  18      125.86      136.12      6.37 o
  -8   1  18      154.07      139.08      4.33 o
  -7   1  18       22.69       11.54      5.76 o
  -6   1  18       80.48       80.80      3.14 o
  -5   1  18      241.93      231.90      4.40 o
  -4   1  18      228.48      202.60      4.00 o
  -3   1  18       89.56       96.03      3.11 o
  -2   1  18       29.26       22.91      2.00 o
  -1   1  18        1.49       -3.25      3.25 o
   0   1  18      260.91      250.49      3.90 o
   1   1  18      173.93      189.14      3.68 o
   2   1  18      235.57      212.55      4.73 o
   3   1  18        5.47        1.45      5.21 o
   4   1  18      390.61      384.37      8.52 o
   5   1  18        4.62        6.02      3.53 o
   6   1  18       23.78       22.13      4.55 o
  -8   2  18        4.14        0.49      5.02 o
  -7   2  18        0.03       -1.02      3.31 o
  -6   2  18       85.20       72.21      3.14 o
  -5   2  18        2.66       -2.56      7.47 o
  -4   2  18      280.18      275.36      4.54 o
  -3   2  18      457.83      440.26      5.53 o
  -2   2  18      133.27      137.70      3.31 o
  -1   2  18        0.06       -2.87      2.87 o
   0   2  18      213.06      239.44      4.00 o
   1   2  18      275.93      268.56     11.69 o
   2   2  18       10.48        8.27      2.27 o
   3   2  18        8.42       12.92      3.32 o
   4   2  18        0.82       -3.32      5.80 o
   5   2  18      157.15      152.36      6.63 o
   6   2  18       44.02       65.74      5.35 o
  -8   3  18       21.57       31.04      3.12 o
  -7   3  18       63.71       67.85      3.55 o
  -6   3  18      459.66      486.93      6.66 o
  -5   3  18       15.50       15.16      2.56 o
  -4   3  18        0.04        4.07      4.58 o
  -3   3  18      590.25      572.62      6.18 o
  -2   3  18      213.58      197.25      3.91 o
  -1   3  18       15.10       10.08      1.94 o
   0   3  18      523.24      497.95     11.17 o
   1   3  18      505.10      505.56     11.37 o
   2   3  18       21.69       12.37      2.80 o
   3   3  18      776.35      745.45     11.13 o
   4   3  18        0.90        1.46      4.46 o
   5   3  18       41.79       39.46      4.82 o
  -7   4  18       27.50       30.60      3.16 o
  -6   4  18      210.65      201.06     11.82 o
  -5   4  18        0.08        5.29      2.62 o
  -4   4  18     1221.78     1233.10     17.56 o
  -3   4  18      133.01      135.02      3.64 o
  -2   4  18      910.82      858.05      7.76 o
  -1   4  18     1793.01     1756.21     40.64 o
   0   4  18      110.44      118.81      3.56 o
   1   4  18      125.14      113.96      3.83 o
   2   4  18      399.86      398.52      5.97 o
   3   4  18      250.80      238.11      7.23 o
   4   4  18        3.48        4.72      4.84 o
   5   4  18      161.46      133.67      7.00 o
  -6   5  18        0.17       -0.68      3.73 o
  -5   5  18      224.65      245.69      5.49 o
  -4   5  18      111.93      105.62      3.72 o
  -3   5  18        6.88       15.03      2.60 o
  -2   5  18      144.26      130.82      3.91 o
  -1   5  18      198.25      183.57      4.38 o
   0   5  18      295.20      320.69      5.41 o
   1   5  18      149.20      140.55      4.14 o
   2   5  18      212.90      207.56      4.96 o
   3   5  18        8.96       13.20      4.42 o
   4   5  18       29.44       27.72      5.00 o
  -5   6  18       21.65       28.52      2.99 o
  -4   6  18       82.57       79.63      3.75 o
  -3   6  18      104.17       94.95      4.74 o
  -2   6  18      142.73      156.19      4.52 o
  -1   6  18        1.72        1.04      6.37 o
   0   6  18      125.93      137.94      4.32 o
   1   6  18      169.61      178.25      4.66 o
   2   6  18       16.00       23.80      4.29 o
   3   6  18       27.81       27.99      4.66 o
  -3   7  18        9.62        7.09      3.49 o
  -2   7  18        3.28       -2.83      4.29 o
  -1   7  18        0.52       -2.94      4.35 o
   0   7  18       26.57       25.95      4.96 o
   1   7  18       14.61       21.92      3.11 o
  -8   1  19      134.57      125.05      5.89 o
  -7   1  19       38.98       35.09      2.86 o
  -6   1  19       62.17       62.12      3.41 o
  -5   1  19       68.98       61.57      4.32 o
  -4   1  19     1073.35     1082.33      8.24 o
  -3   1  19     1466.41     1373.85     20.72 o
  -2   1  19       75.50       64.11      2.57 o
  -1   1  19      991.94      942.52     14.71 o
   0   1  19        4.16        5.64      1.77 o
   1   1  19      115.10      118.32      5.10 o
   2   1  19      935.40      834.02     11.04 o
   3   1  19      157.62      164.82      5.77 o
   4   1  19      119.36      116.22      5.73 o
   5   1  19       63.28       66.92      5.09 o
   6   1  19      108.44      121.04      6.47 o
  -8   2  19       29.05       36.22      3.04 o
  -7   2  19       27.74       36.92      4.40 o
  -6   2  19      112.65      105.86      6.80 o
  -5   2  19      536.18      516.91      9.03 o
  -4   2  19        0.00       -3.10      3.10 o
  -3   2  19     3281.63     3160.88     20.98 o
  -2   2  19     1751.94     1642.18     11.95 o
  -1   2  19      908.17      881.91      7.20 o
   0   2  19      591.99      566.79     14.81 o
   1   2  19      180.55      168.45      3.85 o
   2   2  19       59.02       55.96      4.11 o
   3   2  19       15.99       15.00      3.61 o
   4   2  19      511.10      495.19      9.87 o
   5   2  19       66.29       66.64      5.31 o
  -8   3  19        0.02        3.68      3.90 o
  -7   3  19        1.06        3.80      2.88 o
  -6   3  19       28.67       34.15      3.17 o
  -5   3  19       42.19       46.25      4.63 o
  -4   3  19       97.82      109.20      3.40 o
  -3   3  19        0.02        1.56      3.11 o
  -2   3  19        8.88        3.18      4.05 o
  -1   3  19      132.23      121.83      6.70 o
   0   3  19       45.25       51.33      3.74 o
   1   3  19        5.13        9.74      2.30 o
   2   3  19       82.66       81.95      4.54 o
   3   3  19       20.69       11.21      3.78 o
   4   3  19        3.53       -2.44      4.94 o
   5   3  19       22.02       26.10      4.69 o
  -7   4  19       94.59       97.73      9.03 o
  -6   4  19      109.89      102.09      8.41 o
  -5   4  19      243.98      238.94      5.04 o
  -4   4  19      268.53      267.76      6.55 o
  -3   4  19       64.18       58.96      3.03 o
  -2   4  19       90.53      108.72      3.56 o
  -1   4  19      415.31      438.03     10.46 o
   0   4  19      239.51      227.02     13.68 o
   1   4  19      626.05      614.51      8.56 o
   2   4  19       31.54       39.63      4.13 o
   3   4  19       75.60       79.48      5.10 o
   4   4  19       11.40       20.59      3.77 o
  -6   5  19       17.50       20.64      6.97 o
  -5   5  19        0.67       -4.02      4.70 o
  -4   5  19        4.39        5.35      7.51 o
  -3   5  19      288.91      284.05      5.28 o
  -2   5  19       43.85       45.78      2.89 o
  -1   5  19      341.55      324.84     12.55 o
   0   5  19      176.77      168.91      5.13 o
   1   5  19       70.38       71.80      3.37 o
   2   5  19      367.22      360.20      8.72 o
   3   5  19      149.69      159.12      6.66 o
  -5   6  19       65.55       63.84      6.55 o
  -4   6  19      208.71      214.17      5.21 o
  -3   6  19      231.77      248.26      5.38 o
  -2   6  19      203.25      221.68      5.12 o
  -1   6  19      101.41      110.09      4.09 o
   0   6  19      321.74      367.35      7.90 o
   1   6  19       34.03       26.91      5.25 o
   2   6  19       61.23       61.39      5.30 o
  -2   7  19      279.60      264.82      5.92 o
  -1   7  19      159.74      150.96      4.83 o
   0   7  19      129.15      111.53      4.46 o
  -8   0  20       71.02       74.31      3.60 o
  -7   0  20       64.77       68.87      3.21 o
  -6   0  20      540.18      496.96      6.45 o
  -5   0  20        0.90       -3.27      3.27 o
  -4   0  20     7868.43     7330.05     53.36 o
  -3   0  20     2253.72     2168.66     21.05 o
  -2   0  20      706.03      659.44      6.29 o
  -1   0  20      795.35      771.28      7.83 o
   0   0  20      648.79      620.41      6.21 o
   1   0  20      345.56      315.55      6.94 o
   2   0  20        5.95        4.68      2.97 o
   3   0  20     1654.81     1615.71     15.89 o
   4   0  20        4.10        2.32      4.56 o
   5   0  20      419.62      407.73      9.80 o
  -8   1  20      108.02      115.89      4.20 o
  -7   1  20       23.33       23.67      3.36 o
  -6   1  20      200.84      205.39      4.46 o
  -5   1  20       65.79       65.55      3.14 o
  -4   1  20      270.24      260.94      5.46 o
  -3   1  20       11.52        6.39      2.45 o
  -2   1  20      688.17      649.51      8.58 o
  -1   1  20       39.83       45.12      5.26 o
   0   1  20      606.57      589.25     19.46 o
   1   1  20      302.84      317.31      6.86 o
   2   1  20        1.78       -5.45      5.45 o
   3   1  20        2.24       -4.69      4.69 o
   4   1  20       47.30       37.40      4.52 o
   5   1  20        3.34       -5.54      5.54 o
  -8   2  20       21.85       29.92      2.89 o
  -7   2  20       18.86       11.05      2.62 o
  -6   2  20       30.42       29.17      2.75 o
  -5   2  20      557.94      571.41      6.98 o
  -4   2  20        2.75        3.60      2.12 o
  -3   2  20      204.99      196.37      6.39 o
  -2   2  20      354.82      341.29      8.35 o
  -1   2  20        3.69        6.38      2.54 o
   0   2  20       97.49      108.11      3.17 o
   1   2  20      492.38      458.09      8.35 o
   2   2  20      383.45      403.42      8.18 o
   3   2  20        2.37        5.48      2.88 o
   4   2  20       50.16       47.82      5.13 o
   5   2  20       10.00       13.89      3.89 o
  -7   3  20      106.37      116.37      4.09 o
  -6   3  20      143.94      150.42      5.94 o
  -5   3  20        0.03        0.00      3.37 o
  -4   3  20      484.77      472.75      6.30 o
  -3   3  20      145.61      155.71      3.86 o
  -2   3  20      282.19      280.05      7.84 o
  -1   3  20       37.15       33.14      2.54 o
   0   3  20       78.51       70.39      3.36 o
   1   3  20      227.16      211.44      6.51 o
   2   3  20      112.16      107.17      5.02 o
   3   3  20       25.16       28.96      3.57 o
   4   3  20       23.59       22.76      3.67 o
   5   3  20       20.99       26.38      4.90 o
  -7   4  20       36.68       27.75      3.62 o
  -6   4  20       42.20       35.06      3.21 o
  -5   4  20        1.11        3.50      2.93 o
  -4   4  20      461.52      450.88      6.39 o
  -3   4  20      396.15      400.93      9.14 o
  -2   4  20       26.91       27.61      2.76 o
  -1   4  20      143.36      129.78      4.96 o
   0   4  20       22.70       25.54      2.80 o
   1   4  20      193.69      188.47      6.57 o
   2   4  20        0.01        3.76      4.54 o
   3   4  20      137.16      133.65      6.28 o
   4   4  20        2.63        2.72      3.94 o
  -6   5  20       31.06       25.40      3.30 o
  -5   5  20       55.36       49.19      3.31 o
  -4   5  20       29.07       29.71      2.92 o
  -3   5  20      267.37      265.09      5.31 o
  -2   5  20       59.35       54.33      3.17 o
  -1   5  20       19.48       19.47      3.12 o
   0   5  20       93.86      126.97      4.25 o
   1   5  20       28.12       33.93      4.07 o
   2   5  20       99.88      103.75      6.02 o
   3   5  20       18.63       17.14      4.75 o
  -4   6  20        7.36        8.53      2.92 o
  -3   6  20       13.39       17.87      3.15 o
  -2   6  20       52.65       56.05      3.55 o
  -1   6  20      227.28      242.81      5.57 o
   0   6  20       17.35       20.44      4.79 o
   1   6  20      154.39      151.33      6.82 o
   2   6  20       44.00       56.29      5.27 o
  -8   1  21       70.89       72.43      4.24 o
  -7   1  21      169.37      181.36      4.72 o
  -6   1  21       10.20       10.61      6.52 o
  -5   1  21      112.72      109.70      3.59 o
  -4   1  21      148.56      163.91      4.04 o
  -3   1  21      877.65      848.18      7.64 o
  -2   1  21       14.22        5.80      2.32 o
  -1   1  21      140.99      149.06      4.38 o
   0   1  21      140.72      139.79      5.27 o
   1   1  21       82.84      103.59      4.59 o
   2   1  21      578.01      555.49      9.53 o
   3   1  21       28.92       34.60      3.79 o
   4   1  21        4.74        6.33      3.29 o
   5   1  21       12.63        5.15      6.54 o
  -8   2  21       10.77        8.34      3.64 o
  -7   2  21        9.60        9.07      2.58 o
  -6   2  21       37.88       36.02      4.71 o
  -5   2  21     1690.54     1653.58     11.98 o
  -4   2  21      101.68       94.73      3.39 o
  -3   2  21       31.97       40.85      2.58 o
  -2   2  21      116.65      105.27      3.40 o
  -1   2  21        0.01       -0.90      2.76 o
   0   2  21      654.13      627.45      9.61 o
   1   2  21        9.28       12.79      3.28 o
   2   2  21      148.23      166.62      5.99 o
   3   2  21        1.01        2.59      3.03 o
   4   2  21       91.35       82.71      5.41 o
   5   2  21       55.60       61.37      5.17 o
  -7   3  21      107.89      104.67      6.62 o
  -6   3  21       10.23       13.98      2.67 o
  -5   3  21      138.10      131.10      5.41 o
  -4   3  21       14.11       15.93      3.34 o
  -3   3  21      249.07      245.29      4.67 o
  -2   3  21       80.74       73.58      3.36 o
  -1   3  21      318.40      313.17      4.99 o
   0   3  21       89.64       79.51      4.65 o
   1   3  21      126.26      139.16      5.54 o
   2   3  21       30.16       26.30      3.95 o
   3   3  21        0.86        3.03      3.28 o
   4   3  21        7.31        9.18      3.94 o
  -6   4  21      204.97      221.05      5.24 o
  -5   4  21       34.29       38.50      2.87 o
  -4   4  21       47.22       51.84      5.71 o
  -3   4  21        0.01        0.78      3.00 o
  -2   4  21      808.73      813.18      8.14 o
  -1   4  21        3.80        1.90      3.47 o
   0   4  21      358.19      351.81      8.16 o
   1   4  21        0.89       -0.56      4.65 o
   2   4  21       31.27       30.92      4.31 o
   3   4  21      127.99      124.05      6.42 o
   4   4  21        5.98       -1.77      6.07 o
  -5   5  21       47.48       41.19      4.67 o
  -4   5  21      137.92      127.74      4.19 o
  -3   5  21       71.13       84.31      3.67 o
  -2   5  21        0.36       -3.74      3.74 o
  -1   5  21      313.40      304.90      5.75 o
   0   5  21      421.32      450.05      9.89 o
   1   5  21       28.57       18.28      4.20 o
   2   5  21       19.93       19.94      4.22 o
   3   5  21       93.06      111.55      5.99 o
  -4   6  21      226.74      235.62      8.02 o
  -3   6  21      308.12      299.00      9.81 o
  -2   6  21       49.23       44.45      3.38 o
  -1   6  21      491.22      485.80      7.37 o
   0   6  21       76.53       71.92      5.69 o
   1   6  21       11.90       22.51      4.42 o
  -8   0  22        3.53        7.58      4.66 o
  -7   0  22       54.97       59.66      3.34 o
  -6   0  22      300.83      293.59      5.43 o
  -5   0  22      177.17      171.92      4.17 o
  -4   0  22       35.33       34.97      2.68 o
  -3   0  22      999.91      982.26     12.89 o
  -2   0  22       13.50       12.25      2.17 o
  -1   0  22     1405.85     1256.87     13.13 o
   0   0  22      277.70      263.79      6.62 o
   1   0  22        1.42       10.73      2.82 o
   2   0  22       20.54       21.99      3.42 o
   3   0  22      361.05      360.47      8.50 o
   4   0  22      108.51      108.30      5.84 o
   5   0  22       43.11       43.48      5.18 o
  -8   1  22      141.60      164.13      4.89 o
  -7   1  22        1.40       -0.71      5.82 o
  -6   1  22        0.14       -2.84      3.35 o
  -5   1  22       86.20       86.30      3.53 o
  -4   1  22       13.65       10.10      6.49 o
  -3   1  22      162.41      156.30      5.42 o
  -2   1  22      589.18      563.87      6.45 o
  -1   1  22      266.57      254.50      6.49 o
   0   1  22      947.05      900.96     11.42 o
   1   1  22      242.54      222.25      6.49 o
   2   1  22       17.71       20.77      3.71 o
   3   1  22       52.10       55.34      4.22 o
   4   1  22       74.53       78.02      5.42 o
  -7   2  22       38.09       33.21      3.24 o
  -6   2  22      172.18      175.08      4.44 o
  -5   2  22       37.30       36.51      3.40 o
  -4   2  22      182.07      177.19      5.61 o
  -3   2  22      203.19      217.31      6.47 o
  -2   2  22      306.63      289.84      7.83 o
  -1   2  22       37.00       40.04      3.70 o
   0   2  22        3.02       11.37      3.54 o
   1   2  22      102.43       99.52      4.74 o
   2   2  22       94.15       97.99      5.26 o
   3   2  22       26.78       25.60      3.78 o
   4   2  22        0.55        4.32      4.96 o
  -7   3  22        1.99       -1.86      3.90 o
  -6   3  22        1.94        5.64      2.77 o
  -5   3  22       18.68       25.32      5.33 o
  -4   3  22      459.76      477.08     13.45 o
  -3   3  22        0.30       -6.17      7.58 o
  -2   3  22      442.44      459.09     10.25 o
  -1   3  22       26.96       23.63      3.99 o
   0   3  22       14.14       14.75      3.73 o
   1   3  22      180.33      172.28      6.05 o
   2   3  22      129.15      133.76      5.89 o
   3   3  22        0.87       -2.87      4.45 o
   4   3  22        1.62       -4.17      5.25 o
  -6   4  22      347.26      344.21      6.47 o
  -5   4  22       40.75       49.72      3.22 o
  -4   4  22      103.17      102.87      3.88 o
  -3   4  22      348.18      347.36      5.79 o
  -2   4  22      265.08      262.88      5.29 o
  -1   4  22      331.47      325.52      8.03 o
   0   4  22       89.50       91.36      5.15 o
   1   4  22       44.03       46.70      4.30 o
   2   4  22        0.95       -5.70      5.70 o
   3   4  22       52.61       48.41      4.97 o
  -5   5  22       37.44       50.21      3.54 o
  -4   5  22       10.80       13.92      2.97 o
  -3   5  22      144.16      128.96      4.30 o
  -2   5  22      300.61      285.64     10.58 o
  -1   5  22      202.82      230.85      7.51 o
   0   5  22      579.80      597.60     11.42 o
   1   5  22       13.09       13.83      4.03 o
   2   5  22       72.02       67.90      5.11 o
  -3   6  22       10.12       12.68      5.78 o
  -2   6  22       81.04       86.64      4.00 o
  -1   6  22       41.25       37.43      4.91 o
   0   6  22        8.23        7.99      4.14 o
  -7   1  23       91.25       96.96      3.95 o
  -6   1  23       93.92       94.26      4.55 o
  -5   1  23       40.52       34.93      2.71 o
  -4   1  23       21.93       23.36      2.64 o
  -3   1  23     1136.28     1102.19     14.24 o
  -2   1  23      124.63      111.14      5.41 o
  -1   1  23      142.80      126.10      5.36 o
   0   1  23      181.88      188.36      6.23 o
   1   1  23      219.37      241.38      6.92 o
   2   1  23       57.78       52.38      4.53 o
   3   1  23        5.49        6.63      3.40 o
   4   1  23      215.81      213.04      7.88 o
  -7   2  23       82.75       93.30      9.50 o
  -6   2  23       20.49       24.58      3.31 o
  -5   2  23      458.31      459.41      6.69 o
  -4   2  23      406.80      406.29      6.60 o
  -3   2  23       54.44       48.45      4.31 o
  -2   2  23      187.75      168.35      6.15 o
  -1   2  23      181.42      170.88      5.81 o
   0   2  23       77.87       69.93      4.34 o
   1   2  23       11.58        8.75      3.41 o
   2   2  23       57.02       61.18      4.90 o
   3   2  23        0.01        1.59      4.18 o
   4   2  23       11.48       10.76      3.76 o
  -6   3  23       11.64       10.22      4.97 o
  -5   3  23        8.10        8.29      3.12 o
  -4   3  23       32.23       41.53      7.13 o
  -3   3  23      444.90      424.00      6.20 o
  -2   3  23      591.23      604.52     10.48 o
  -1   3  23      611.87      631.11     10.49 o
   0   3  23       26.12       20.62      3.95 o
   1   3  23        0.76        5.50      3.51 o
   2   3  23       52.28       69.25      4.90 o
   3   3  23       14.81       16.99      3.85 o
  -6   4  23      154.63      174.38      5.29 o
  -5   4  23       15.54       19.73      2.85 o
  -4   4  23        5.73        3.48      3.57 o
  -3   4  23       95.90       80.80      3.69 o
  -2   4  23      252.82      256.97      7.45 o
  -1   4  23        0.54        3.36      3.78 o
   0   4  23       37.99       36.16      4.35 o
   1   4  23       54.61       61.29      5.04 o
   2   4  23      109.20      107.14      6.05 o
   3   4  23      107.38      118.28      6.50 o
  -5   5  23       65.02       57.77      3.78 o
  -4   5  23      157.69      150.95      4.85 o
  -3   5  23       10.68       18.84      4.05 o
  -2   5  23        7.41       10.17      4.25 o
  -1   5  23        8.87        3.20      5.69 o
   0   5  23      244.51      255.07      8.11 o
   1   5  23       51.57       58.64      5.20 o
  -2   6  23        9.81        8.93      4.23 o
  -7   0  24       40.30       41.32      4.54 o
  -6   0  24      448.29      422.70      6.63 o
  -5   0  24      361.57      369.94     11.65 o
  -4   0  24        8.64        7.62      2.33 o
  -3   0  24      587.73      615.69     10.17 o
  -2   0  24      143.78      136.27      5.29 o
  -1   0  24      439.44      397.25      8.21 o
   0   0  24        0.07       -1.04      4.18 o
   1   0  24      162.48      189.48      6.45 o
   2   0  24       22.41       21.58      3.60 o
   3   0  24       73.22       69.30      5.03 o
   4   0  24       72.56       77.91      5.43 o
  -7   1  24        3.23       -3.30      8.28 o
  -6   1  24        0.00        3.00      4.95 o
  -5   1  24        0.21        1.67      3.25 o
  -4   1  24      225.57      211.91      4.64 o
  -3   1  24       53.86       46.52      4.53 o
  -2   1  24      242.06      255.53      6.84 o
  -1   1  24       20.31       22.50      3.80 o
   0   1  24        0.36        0.53      5.01 o
   1   1  24       30.41       35.42      3.79 o
   2   1  24        0.06        2.39      4.23 o
   3   1  24       27.01       28.93      4.23 o
   4   1  24       20.78       12.19      4.81 o
  -7   2  24      108.13      111.23      4.44 o
  -6   2  24       57.74       63.86      3.50 o
  -5   2  24       35.53       39.95      3.09 o
  -4   2  24       19.79       19.22      2.72 o
  -3   2  24       22.14       24.44      3.94 o
  -2   2  24      136.12      143.80      5.59 o
  -1   2  24        2.52       11.93      3.25 o
   0   2  24       45.79       65.33      4.23 o
   1   2  24       26.96       28.95      3.86 o
   2   2  24       46.39       48.39      4.69 o
   3   2  24       45.04       41.24      4.51 o
  -6   3  24       14.16       18.97      2.87 o
  -5   3  24      130.68      127.55      4.26 o
  -4   3  24      216.20      215.47      5.57 o
  -3   3  24       39.53       34.59      4.31 o
  -2   3  24      118.20      106.37      5.71 o
  -1   3  24      176.11      182.28      6.70 o
   0   3  24       96.32       90.45      5.29 o
   1   3  24      188.59      180.87      6.70 o
   2   3  24        0.00        0.32      5.03 o
   3   3  24       38.36       54.29      4.88 o
  -5   4  24       74.80       87.70      3.89 o
  -4   4  24       15.80       15.57      2.66 o
  -3   4  24       35.77       30.19      4.22 o
  -2   4  24       18.15       15.55      4.12 o
  -1   4  24       21.27       17.89      4.24 o
   0   4  24      196.15      214.52      7.22 o
   1   4  24      152.12      157.30      6.47 o
   2   4  24       15.06       22.11      4.15 o
  -4   5  24       17.79       16.24      3.07 o
  -3   5  24      272.57      279.17      8.49 o
  -2   5  24      353.54      371.97      9.31 o
  -1   5  24       30.47       38.04      4.54 o
   0   5  24      298.07      305.60      9.18 o
   1   5  24       20.31       26.12      4.77 o
  -7   1  25       80.78       88.57      4.10 o
  -6   1  25      181.10      185.21      4.88 o
  -5   1  25      295.69      277.27      9.81 o
  -4   1  25       11.50        3.76      4.87 o
  -3   1  25      138.35      135.33      5.55 o
  -2   1  25       54.08       58.22      4.58 o
  -1   1  25      101.05       88.68      5.17 o
   0   1  25      359.06      327.57      8.08 o
   1   1  25        0.08        2.65      4.60 o
   2   1  25       14.51       18.85      3.92 o
   3   1  25        0.00        2.03      5.12 o
  -6   2  25       89.65       92.39      5.52 o
  -5   2  25       62.07       62.27      5.56 o
  -4   2  25      202.08      222.66      7.06 o
  -3   2  25        4.91        3.14      4.84 o
  -2   2  25       82.82       79.92      4.82 o
  -1   2  25      236.82      251.03      7.31 o
   0   2  25       31.66       43.26      4.18 o
   1   2  25       91.36       96.38      5.22 o
   2   2  25       13.03       13.26      3.64 o
   3   2  25        1.23       -1.04      5.63 o
  -6   3  25        7.89        1.55      3.95 o
  -5   3  25        0.15       -0.18      3.75 o
  -4   3  25      120.44      136.30      5.80 o
  -3   3  25       46.21       45.76      4.15 o
  -2   3  25       38.30       37.38      3.98 o
  -1   3  25      172.49      175.71      6.96 o
   0   3  25       19.59       23.94      3.94 o
   1   3  25       10.61       15.37      3.70 o
   2   3  25        3.02       -5.64      5.64 o
  -5   4  25      104.93      122.63      4.51 o
  -4   4  25       63.78       79.20      5.17 o
  -3   4  25       30.95       42.93      4.58 o
  -2   4  25      113.67      112.72      5.97 o
  -1   4  25       10.39       15.51      3.90 o
   0   4  25        1.80        6.05      3.74 o
   1   4  25      161.63      150.59      7.03 o
  -3   5  25        0.01        0.70      5.65 o
  -2   5  25       72.48       83.77      5.95 o
  -1   5  25        0.23        1.74      5.64 o
  -6   0  26      180.44      195.76     14.58 o
  -5   0  26      217.27      227.60      7.23 o
  -4   0  26       14.57       12.16      3.48 o
  -3   0  26        6.86        9.04      3.19 o
  -2   0  26      223.60      197.88      6.53 o
  -1   0  26       53.86       43.20      4.31 o
   0   0  26       98.05       79.35      5.03 o
   1   0  26      349.22      348.55      8.67 o
   2   0  26        2.55       -5.23      5.39 o
   3   0  26       15.45       26.39      4.07 o
  -6   1  26       22.08       26.44      3.07 o
  -5   1  26        5.06        2.55      5.75 o
  -4   1  26       15.57       13.49      3.75 o
  -3   1  26       39.70       34.35      4.08 o
  -2   1  26       85.68       75.46      5.11 o
  -1   1  26      157.21      150.42      6.25 o
   0   1  26        0.31        6.53      3.64 o
   1   1  26        0.56        2.80      3.36 o
   2   1  26       20.48       18.65      4.06 o
   3   1  26       28.25       27.15      4.56 o
  -6   2  26        3.85       -1.46      3.22 o
  -5   2  26       59.38       64.95      5.11 o
  -4   2  26        0.28        0.31      5.15 o
  -3   2  26        1.53        5.99      3.19 o
  -2   2  26        9.42        4.72      5.10 o
  -1   2  26       55.86       63.63      4.72 o
   0   2  26      218.63      214.99      7.38 o
   1   2  26        0.02        4.48      3.62 o
   2   2  26       66.99       85.16      5.30 o
  -5   3  26       78.29       70.60      5.73 o
  -4   3  26       19.26       15.42      4.23 o
  -3   3  26       16.68       18.73      3.61 o
  -2   3  26        1.08        0.93      5.25 o
  -1   3  26      135.05      132.21      6.22 o
   0   3  26       73.79       88.41      5.32 o
   1   3  26        1.99        0.67      5.35 o
   2   3  26        2.34        2.13      5.50 o
  -4   4  26       11.45        9.52      4.26 o
  -3   4  26       61.66       62.41      4.84 o
  -2   4  26       25.14       23.61      4.53 o
  -1   4  26       40.88       44.80      4.82 o
   0   4  26       37.32       33.69      4.92 o
  -6   1  27       96.83      101.38      6.20 o
  -5   1  27       68.60       59.36      4.90 o
  -4   1  27      128.77      123.14      5.78 o
  -3   1  27       22.16       24.20      3.79 o
  -2   1  27      153.66      173.11      6.36 o
  -1   1  27      195.78      220.41      7.06 o
   0   1  27       67.85       63.96      4.77 o
   1   1  27        8.21        9.97      3.77 o
   2   1  27      146.09      164.32      7.25 o
  -5   2  27       29.52       34.83      4.19 o
  -4   2  27       59.14       65.10      4.96 o
  -3   2  27       21.36       16.15      3.67 o
  -2   2  27       12.69        9.98      3.58 o
  -1   2  27      189.17      190.78      6.97 o
   0   2  27      129.24      158.48      6.33 o
   1   2  27        7.45       14.62      3.83 o
   2   2  27       12.95       14.04      4.13 o
  -5   3  27       13.37       11.31      4.08 o
  -4   3  27       36.55       47.72      4.50 o
  -3   3  27      105.79      104.67      5.76 o
  -2   3  27       12.28        9.17      3.83 o
  -1   3  27       31.79       38.89      4.61 o
   0   3  27        2.27       -1.35      5.32 o
   1   3  27       18.18       20.56      4.48 o
  -3   4  27        0.06       -4.91      5.48 o
  -2   4  27       81.47       74.81      5.67 o
  -1   4  27       52.78       67.09      5.35 o
  -5   0  28      250.49      251.64      8.10 o
  -4   0  28       15.10        9.92      3.80 o
  -3   0  28        0.22       -3.50      4.81 o
  -2   0  28       89.31      105.43      5.62 o
  -1   0  28      105.19      121.40      6.29 o
   0   0  28       28.14       28.51      4.15 o
   1   0  28       89.09       97.10      5.94 o
  -5   1  28        9.06        9.08      3.92 o
  -4   1  28        0.57        3.61      5.07 o
  -3   1  28       16.67       14.93      3.94 o
  -2   1  28        3.92        4.77      3.69 o
  -1   1  28       10.66       10.26      3.93 o
   0   1  28       45.29       56.26      4.95 o
   1   1  28       88.92      111.88      6.10 o
  -5   2  28       44.62       50.70      4.71 o
  -4   2  28       65.43       57.54      5.06 o
  -3   2  28        7.48       11.73      3.88 o
  -2   2  28        0.67       -0.98      4.84 o
  -1   2  28        2.98        0.99      5.57 o
   0   2  28       63.25       73.92      5.65 o
   1   2  28       68.87       74.37      5.41 o
  -4   3  28        0.12        4.24      5.11 o
  -3   3  28       68.33       73.31      5.58 o
  -2   3  28       24.95       36.84      4.61 o
  -1   3  28       77.29       87.70      5.66 o
   0   3  28        2.30        1.06      3.73 o
  -4   1  29       95.52      100.08      5.60 o
  -3   1  29       56.01       68.99      4.97 o
  -2   1  29       11.78        7.84      3.78 o
  -1   1  29       14.80       13.81      4.14 o
   0   1  29       62.11       86.59      5.78 o
  -4   2  29        0.27       -5.49      5.49 o
  -3   2  29       17.64       19.89      3.98 o
  -2   2  29       60.64       76.16      5.38 o
  -1   2  29        0.12       -4.50      5.49 o
   0   2  29       86.34       74.18      6.05 o
  -3   0  30       62.14       86.15      5.63 o
  -2   0  30        8.93       13.37      3.76 o
  -1   0  30      405.59      425.43     10.37 o
  -3   1  30       72.98       91.14      5.60 o
  -2   1  30        1.62       -0.70      5.05 o
  -1   1  30        1.07        1.77      5.19 o
 
